# Supplementary material for: Myelin Basic Protein Fragmentation by Engineered Human Proteasomes with Different Catalytic Phenotypes Revealed Direct Peptide Ligands of MS-Associated and Protective HLA Class I Molecules
Source: Int J Mol Sci. 2023 Jan 20;24(3):2091. doi: 10.3390/ijms24032091 (PMC9917034; doi:10.3390/ijms24032091)
Supplement: Supplementary file 1 [file ijms-24-02091-s001.zip]

Archive with 5 entries (4 files):
- Figure S1.pdf
- Table S1 MBP_Peptides_CP_IP.xlsx
- __MACOSX/
- __MACOSX/._FigS1.pdf
- __MACOSX/._MBP_Peptides_CP_IP.xlsx
