# Supplementary material for: Myelin Basic Protein Fragmentation by Engineered Human Proteasomes with Different Catalytic Phenotypes Revealed Direct Peptide Ligands of MS-Associated and Protective HLA Class I Molecules
Source: Int J Mol Sci. 2023 Jan 20;24(3):2091. doi: 10.3390/ijms24032091 (PMC9917034; doi:10.3390/ijms24032091)
Supplement: Supplementary file 1 [file ijms-24-02091-s001.zip › Table S1 MBP_Peptides_CP_IP.xlsx]

## Sheet: Total MBP peptides
	Peptide	length	Constitutive	Immuno	Constitutive/Immuno	Immuno/Constitutive
1206	SRFSWGAEGQ(+.98)RPGF	14	3.83035e-07	0.000127666	0.00300029	333.301
3473	GAEGQRPGF	9	1.17589e-05	0.00214752	0.00547558	182.629
3403	GYGGRASDYKSAHKGFKGV	19	1.0287e-06	0.000169102	0.00608334	164.383
3430	PSQRHGSKYLATASTM	16	4.5344e-07	7.05293e-05	0.0064291	155.543
2497	KPHFGGDRGAPKGR	14	5.09978e-06	0.00070696	0.00721367	138.626
908	GYGGRASDY	9	2.66453e-05	0.00279481	0.00953384	104.89
159	GYGGRASDYKSAHKGFKGVDA	21	3.57419e-05	0.00294354	0.0121425	82.3554
3960	HYGSLPQ(+.98)KSHGRTQDENPVVHFFKNIVTPRTPPPSQGKGR	40	1.65921e-07	1.28699e-05	0.0128922	77.5664
2231	GRFFGGDRGAPKRGSGKDSHHPARTAH	27	1.43201e-05	0.000807533	0.0177331	56.3916
2139	LPRHRDTGI	9	8.70259e-07	4.86157e-05	0.0179008	55.8635
1088	SWGAEGQRPGF	11	2.7482e-05	0.00144261	0.0190502	52.493
3415	GRFFGGDRGAPKRGSGKDSHHPARTAHYGSLPQKSHGRTQDENPVVHFF	49	1.80894e-05	0.000894745	0.0202174	49.4624
4471	SLPQ(+.98)KSHGRTQDENPVVHFFKNIVTPRTPPPSQGKGRGLSL	41	3.71423e-07	1.61434e-05	0.0230078	43.4635
2253	EGQ(+.98)RPGF	7	7.53102e-06	0.000319278	0.0235876	42.3951
1318	SKLFKL	6	6.36302e-05	0.00244689	0.0260045	38.4549
3425	GRFFGGDRGAPKRGSGKDSHHPARTAHY	28	5.06144e-05	0.00194507	0.0260219	38.4291
3444	SGKDSHHPARTAHYGSLPQKSHGRTQDENPVVHFFKNIVT	40	9.11025e-06	0.000347995	0.0261793	38.1982
4509	RDTGILDSI	9	9.71674e-07	3.68457e-05	0.0263714	37.9198
4069	EGQ(+.98)RPGFGYGGRASDYKSAHKGF	23	1.36094e-07	5.14413e-06	0.0264561	37.7984
2103	GSGKDSHHPARTAHYGSLPQKSHGRTQDENPVVHFF	36	1.24366e-05	0.000469162	0.0265081	37.7243
5157	GSLPQ(+.98)KSHGRTQDENPVVHF	20	9.61893e-06	0.000361596	0.0266013	37.5921
1017	EGQRPGF	7	8.56999e-05	0.00287526	0.0298059	33.5504
4512	KGVDAQ(+.98)GTLSKIFKLGGRDSRSGSPMA	27	3.30768e-07	1.0946e-05	0.0302182	33.0927
3512	DSHHPARTAHY	11	3.93329e-07	1.27066e-05	0.0309547	32.3053
3417	STMDHARHGFLPRHRDTGILDSIGRFFGGDRGAPKRGSGKDSHHPARTAHYG	52	2.58142e-06	8.15173e-05	0.0316671	31.5785
2067	HGSKYLATASTMDHARHGFLPRHRDTGILDSI	32	2.84456e-05	0.000894057	0.0318163	31.4304
476	GYGGRASDYKSAHKGFKGVDAQGTLSKIFKLGGRDSRSGSPMARR	45	1.43502e-05	0.000440563	0.0325724	30.7008
825	HYGSLPQ(+.98)KSHGRTQDEN(+.98)PVVHF	22	1.95541e-05	0.000553435	0.0353323	28.3027
245	GYGGRASDYKSAHKGFKGVDAQGTLSKIFKLGGRDSRSGSPMA	43	1.08378e-05	0.000302578	0.0358181	27.9189
1382	NPGLSKLFKL	10	1.28588e-07	3.57889e-06	0.0359294	27.8323
1027	GYGGRASDYKSAHKGFKGVD	20	1.83241e-05	0.000495643	0.0369704	27.0486
3513	STM(+15.99)DHARHGFLPRHRDTGILDSI	23	4.80441e-06	0.000124658	0.0385407	25.9466
2134	PQKSHGRTQDENPVVHF	17	6.97623e-06	0.000178629	0.0390544	25.6053
1244	GSLPQKSHGRTQ(+.98)DENPVVHF	20	1.73832e-05	0.000432072	0.0402321	24.8558
2918	FGGDRGAPKRGSGKDSHHPARTAHYGSLPQKSHGRTQDENPVVHF	45	4.64327e-06	0.000106184	0.0437284	22.8684
916	WGAEGQRPGF	10	3.0132e-05	0.000674294	0.0446868	22.378
2300	SIGRFFGGDRGAPKRGSGKDSHHPARTAHYGSLPQKSHGRTQ(+.98)DENPVVHFF	51	8.31994e-07	1.83455e-05	0.0453513	22.0501
4092	TMDHARHGFLPRHRDTGILDSIGRFF	26	2.39126e-06	5.16591e-05	0.0462893	21.6033
1169	GFLPRHRDTGILDSI	15	2.6486e-05	0.000565303	0.0468528	21.3434
900	GYGGRASDYKSA	12	1.37396e-05	0.000277618	0.049491	20.2057
2921	GRFFGGDRGAPKRGSG	16	4.4495e-07	8.91454e-06	0.0499128	20.0349
2148	SRFSWGAEGQRPGFGYGGRASDYKSAHKGFKGVDAQ(+.98)GTLSKI	42	1.3717e-06	2.68861e-05	0.0510189	19.6006
427	SRFSWGAEGQRPGF	14	7.07679e-05	0.00130968	0.0540344	18.5067
3503	DHARHGFLPRHRDTGILDSI	20	5.25606e-05	0.000960121	0.0547437	18.2669
2181	GFLPRHRDTGILDSIGRFFGGDRGAPKRGSGKDSHHPARTA	41	1.21829e-05	0.000218116	0.0558553	17.9034
700	HGFLPRHRDTGILDSI	16	2.98898e-05	0.000503485	0.0593658	16.8447
2048	GAEGQRPGFGYGGRASDYKSAHKGFKGVDAQ(+.98)GTLSKIFKL	40	2.52311e-06	4.20115e-05	0.0600576	16.6507
3436	GYGGRASDYKSAHKGFKGVDAQG	23	4.51051e-06	7.44906e-05	0.0605514	16.5149
4081	SGKDSHHPARTAHYGSLPQKSHGRTQDEN(+.98)PVVH	33	4.45008e-07	7.26936e-06	0.061217	16.3353
2138	GAEGQRPGFGYGGRASDYKSAHKGFK	26	6.84855e-07	1.09474e-05	0.0625585	15.985
1148	PSQ(+.98)RHGSKYLATASTMDHA	19	2.00679e-06	3.16979e-05	0.0633097	15.7954
3493	HGRTQDEN(+.98)PVVHFF	14	4.32928e-06	6.74568e-05	0.0641785	15.5815
2225	ATASTMDHARHGFLPRHRDTGILDSI	26	2.9687e-05	0.000461337	0.0643498	15.5401
4027	KN(+.98)IVTPRTPPPSQ(+.98)GKGRGLSL	21	9.55806e-07	1.47816e-05	0.064662	15.465
81	SGKDSHHPARTAHY	14	9.66242e-05	0.00147873	0.0653429	15.3039
2122	PSQ(+.98)RHGSKYLA	11	9.32797e-07	1.39559e-05	0.0668391	14.9613
3034	ASTMDHARHGFLPRHRDTG	19	3.76636e-07	5.57961e-06	0.0675021	14.8143
2265	DHARHGFLPRHRDTGILDSIGRFFGGDRGAPKRG	34	1.12721e-05	0.000162429	0.0693969	14.4099
4474	GRFFGGDRGAPKRGSGKDSHHPARTAHYGSLPQKSHGRTQDEN(+.98)PVVHFF	49	9.16224e-06	0.000130176	0.0703833	14.2079
1162	AEGQRPGF	8	8.92632e-06	0.000121824	0.0732721	13.6478
3461	RPSQRHGSKYL	11	1.80925e-06	2.35424e-05	0.0768508	13.0122
5129	KNIVTPRTPPPSQGKGAEGQRPG	23	2.79404e-07	3.6269e-06	0.0770365	12.9809
3433	KGFKGVDAQ(+.98)GTL	12	1.40778e-06	1.82322e-05	0.0772139	12.951
2026	EGQRPGFGYGGRASDYKSAHKGFKGVDAQ(+.98)GTLSKIFKLGGRDSRSGSPMAR	51	2.0746e-06	2.66897e-05	0.0777304	12.865
1266	RTQ(+.98)DENPVV	9	1.12944e-05	0.000144332	0.078253	12.7791
752	VTPRTPPPSQGKGRGLSL	18	4.15568e-05	0.000530154	0.0783861	12.7574
2165	SLPQKSHGRTQ(+.98)DENPVVHFFKN	22	4.3211e-07	5.50089e-06	0.0785527	12.7303
970	PRHRDTGILDSIGRF	15	1.90399e-06	2.40696e-05	0.0791036	12.6416
181	SRFSWGAEGQRPGFGYGGRASDYKSAHKGFK	31	6.73431e-06	8.41784e-05	0.0800004	12.4999
4123	GGRASDYKSAHKGFKGVDAQGTLS	24	9.60428e-07	1.16114e-05	0.082714	12.0899
2248	DEN(+.98)PVVHFF	9	7.63522e-08	9.04415e-07	0.0844216	11.8453
779	RHGFLPRHRDTGI	13	7.97413e-05	0.000936974	0.0851051	11.7502
3467	GSLPQKSHGRTQDE	14	9.68851e-07	1.1144e-05	0.0869389	11.5023
2041	KDSHHPARTAHY	12	7.03332e-07	8.03407e-06	0.0875437	11.4229
3460	GAEGQRPGFGYGGRASDYKSAHKGFKGVDAQGTLS	35	6.09748e-06	6.83955e-05	0.0891503	11.217
3550	TASTMDHARHGFLPRHRDTGILDSI	25	2.75018e-05	0.000304673	0.0902664	11.0783
2255	TMDHARHGFLPRHRDTGILDSI	22	0.000106696	0.00117041	0.0911617	10.9695
4084	PRTPPPSQGKGAEGQRPGFG	20	2.22899e-06	2.40914e-05	0.0925223	10.8082
792	SHGRTQDENPVVHF	14	1.08543e-05	0.000115902	0.0936511	10.6779
1677	TPRPPPSQGKKVPSSLHPR	19	1.49173e-05	0.000155885	0.0956943	10.4499
3192	ARGLSLSRF	9	1.12564e-06	1.13346e-05	0.09931	10.0695
4033	EGQRPGFGYGGRASDYKSAHKGFKGVDAQGTLSKI	35	1.27716e-06	1.28317e-05	0.0995314	10.0471
2039	SWGAEGQRPGFGYGGRASDYKSAHKGFKGVDAQGTLSKIFKLGGRDSRSGSPMAR	55	1.17854e-05	0.000116632	0.101047	9.89637
97	ASTMDHARHGFLPRHRDTGILDSIGRFFGGDRGAPKRGSGKDSHHPARTA	50	6.7204e-05	0.000664673	0.101108	9.89038
1300	FGGDRGAPKRGSGKDSHHPARTAHY	25	4.13611e-05	0.000404087	0.102357	9.76972
960	ASTMDHARHGFLPRHRDTGILDSIGRF	27	3.53466e-06	3.45228e-05	0.102386	9.76694
1955	GAEGQRPGFGYGGRASDYKSAHKGFKGVDAQGTLSKIFKL	40	1.07682e-05	0.000102148	0.105418	9.48608
791	GAEGQ(+.98)RPGFGYGGRASDYKSAHKGFKGVDA	30	3.68982e-05	0.000346651	0.106442	9.39479
958	GRTQ(+.98)DENPVV	10	1.49486e-05	0.000136939	0.109162	9.16068
2155	RHGFLPRHRDTGILDSIGRFFGG	23	2.38788e-06	2.18635e-05	0.109217	9.15606
3506	GSLPQKSHGRTQDENPVVHFFKNIVT	26	7.08829e-05	0.000630098	0.112495	8.88928
2123	GGDRGAPKRGSGKDSHHPARTAH	23	2.48593e-06	2.19753e-05	0.113124	8.83987
2092	HGFLPRHRDTGIL	13	6.23139e-06	5.48165e-05	0.113677	8.79682
2069	YGSLPQKSHGRTQDENPVVHFFKNIVT	27	1.88558e-05	0.000165823	0.11371	8.79431
4470	KGVDAQGTLSKIFKLGGRD	19	5.82304e-07	5.07421e-06	0.114758	8.71401
2021	HYGSLPQKSHGRTQDENPVVHFFKN(+.98)IVTPRTPPPSQG	37	1.21339e-06	1.05472e-05	0.115043	8.69239
901	QDENPVV	7	4.5947e-05	0.000398854	0.115198	8.68073
730	KSAHKGFKGVDAQ(+.98)GTLSKIFKLGGRDSRSGSPMARR	36	1.93405e-05	0.000164264	0.11774	8.49329
2101	PRTPPPSQGKGRGLSLSRFSW	21	1.46793e-05	0.000123321	0.119033	8.40105
22	SGKDSHHPARTAHYGSLPQKSHGRTQDENPVVHFF	35	0.000400296	0.0033554	0.119299	8.38228
5192	EAQKRSPQRHGSKYLATAS	19	6.41138e-05	0.000522516	0.122702	8.14982
4794	KGGLVTPRTPPPSEGKLQRSL	21	4.96799e-05	0.000403977	0.122977	8.1316
2227	ASTMDHARHGFLPRHRDTGILDSI	24	0.000140907	0.00114062	0.123536	8.09482
3457	RPSQRHGSKYLAT	13	6.92124e-06	5.5616e-05	0.124447	8.03556
2031	TMDHARHGFLPRHRDTGILDSIGRFFGGDRGAPKRGSGKD	40	6.25478e-06	4.83192e-05	0.129447	7.72515
1941	HYGSLPQKSHGRTQDENPVVHFFKNIVTPRTPPPSQGKGRGLSL	44	4.04345e-05	0.000312114	0.129551	7.719
1067	SGKDSHHPARTAHYGSLPQKSHGRTQDENPVVHF	34	0.000128216	0.000941191	0.136228	7.34065
2114	GSLPQKSHGRTQDEN(+.98)	15	2.40638e-06	1.72658e-05	0.139373	7.17499
3438	HGSKYLATASTMDHARHGF	19	2.54254e-06	1.80621e-05	0.140766	7.10397
955	HGRTQ(+.98)DENPVV	11	2.16496e-05	0.000152541	0.141927	7.04588
5050	ASTMDHARHGFLPRHRDTGILDSIGRFF	28	6.64116e-06	4.60115e-05	0.144337	6.92824
2297	SWGAEGQRPGFGYGGRASDYKSAHKGFKGVDAQ(+.98)GTLSKIFKLGGRDSRSGSPMAR	55	5.54657e-06	3.83354e-05	0.144685	6.91154
5054	HYGSLPQKSHGRTQ(+.98)DENPVVHFFKN	25	1.00448e-05	6.87391e-05	0.14613	6.84323
1008	FLPRHRDTGILDSI	14	8.72777e-05	0.000595112	0.146658	6.8186
2171	GSGKDSHHPARTAHYGSLPQ(+.98)KSHGRTQDENPVVHFF	36	5.62849e-06	3.76873e-05	0.149347	6.69581
1939	SWGAEGQRPGFGYGGRASDYKSAHKGFKGVDAQGTLSKIFKL	42	4.44946e-05	0.000297214	0.149706	6.67977
3521	SLPQKSHGRTQ(+.98)DENPVVHF	19	9.62666e-05	0.000642923	0.149733	6.67857
3587	SATASTMDHA	10	1.84136e-06	1.20436e-05	0.152891	6.5406
2061	STMDHARHGFLPRHRDTGILDSIGRFF	27	2.01098e-05	0.000130519	0.154075	6.49034
2268	GSLPQKSHGRTQDEN(+.98)PVVH	19	5.54703e-06	3.57972e-05	0.154957	6.45341
1970	SRFSWGAEGQ(+.98)RPGFGY	16	3.9293e-06	2.51027e-05	0.156529	6.38859
3997	SHHPARTAHYGSLPQKSHGRTQDENPVVHFFKNIVT	36	2.14255e-05	0.000136806	0.156612	6.38519
1210	GAEGQ(+.98)RPGFGYGGRASDYKSAHKGF	25	2.11787e-06	1.34523e-05	0.157436	6.3518
400	SGKDSHHPARTAHYGSLPQKSHG	23	9.93288e-06	6.30705e-05	0.157489	6.34967
890	QDENPVVHF	9	6.2482e-05	0.000393	0.158987	6.28982
2233	FSWGAEGQRPGFGYGGRASDYKSAHKGF	28	2.49055e-06	1.5601e-05	0.15964	6.26409
3523	SRFSWGAEGQRPGFGYGGRASDYKSAHKGFKGVDAQ(+.98)GTLSKIFKLGGRDSRSGSPMAR	58	1.76151e-05	0.000109553	0.160791	6.21924
905	RTQDENPVV	9	0.000212364	0.00131512	0.161479	6.19275
887	PRHRDTGILDSI	12	0.000255285	0.00156182	0.163453	6.11795
3798	HKGFKGVST	9	3.43072e-06	2.08548e-05	0.164505	6.07885
3522	GGDRGAPKRGSGKDSHHPARTAHYGSLPQKSHGRTQDENPVVHFF	45	3.84363e-05	0.00023226	0.165488	6.04272
1938	RFSWGAEGQ(+.98)RPGFGYGGRASDYKSAHKGFKGVDA	34	1.21812e-05	7.27487e-05	0.167442	5.97221
962	DHARHGF	7	2.3748e-06	1.41536e-05	0.167788	5.9599
2064	GAEGQRPGFGYGGRASDYK	19	3.50356e-06	2.07918e-05	0.168507	5.93449
1856	SGKDSHHPARTAHYGCY	17	9.79718e-06	5.79626e-05	0.169026	5.91626
1962	KSAHKGFKGVDAQ(+.98)GTLSKIFKL	22	4.95431e-06	2.92612e-05	0.169313	5.90621
2271	SLPQKSHGRTQDEN	14	2.78408e-06	1.64379e-05	0.169369	5.90427
2146	SLPQKSHGRTQDENPV	16	1.49872e-05	8.73406e-05	0.171595	5.82769
4040	SRFSWGAEGQRPGFGYGGRASDYKSAHKGFKGVDAQ(+.98)GTLSKIFKLGGRDSRSGSPM(+15.99)A	57	4.95885e-06	2.84128e-05	0.174529	5.72971
2046	PRHRDTGILDSIGRFF	16	1.54006e-06	8.6146e-06	0.178773	5.59369
2119	PRHRDTGILDSIGRFFGGDRGAPKRGSGKDSHHPARTA	38	4.79976e-05	0.000261537	0.183521	5.44896
4248	TVRPTPPPSQGKLQRSL	17	2.11758e-05	0.000114868	0.18435	5.42447
4201	PPPSQGKVVGR	11	6.85881e-06	3.71905e-05	0.184424	5.4223
2234	SRFSWGAEGQRPGFGYGGRASDYKSAHKGFKGVDAQ(+.98)GTLSKIFKLGGRDSRSGSPMARR	59	1.80208e-05	9.57945e-05	0.188119	5.31579
2080	GSLPQ(+.98)KSHGRTQDENPVVHFF	21	0.000127906	0.000678227	0.188588	5.30256
1249	ARHGFLPRHRDTGILDSI	18	0.000128523	0.000676804	0.189897	5.26603
880	HGRTQDENPVV	11	0.000205313	0.00108097	0.189933	5.26501
2024	ASTMDHARHGFLPRHRDTGILDSIGRFFGGDRGAPKRG	38	8.86461e-06	4.65892e-05	0.190272	5.25563
2304	SRFSWGAEGQRPGFGYGGRASDYKSAHKGFKGVDAQ(+.98)GTLS	40	1.27593e-05	6.58812e-05	0.193672	5.16338
10	GAEGQRPGFGYGGRASDYKSAHKGFKGVDAQGTLSKIFKLGGRDSRSGSPMA	52	0.000148437	0.000755853	0.196383	5.09209
2163	SGKDSHHPARTAHYGSLPQ(+.98)KSHGRTQD	27	5.16723e-06	2.59357e-05	0.199233	5.01926
4003	EGQRPGFGYGGRASDYKSAHKGFKGVDAQ(+.98)GTLSKIFKLGGRDSRSGSPM(+15.99)A	50	4.77049e-07	2.39133e-06	0.199491	5.01277
733	RHGFLPRHRDTGILDSIGRFFGGDRGAPKRGSGKDSHHPARTA	43	0.00163904	0.0081934	0.200044	4.9989
4020	SLPQ(+.98)KSHGRTQDENPVVHFFKNIVTPRTPPPSQGKGR	37	1.93733e-06	9.66409e-06	0.200467	4.98835
548	HGSKYLATASTM	12	0.000184938	0.00092178	0.200632	4.98426
3418	SRFSWGAEGQRPGFGYGGRASDYKSAHKGFKGVDAQ	36	1.44605e-05	7.05188e-05	0.205059	4.87665
1103	GSLPQKSHGRTQDENPVVHF	20	0.000857816	0.00416278	0.206068	4.85277
2933	IVTPRTPPPSQGKG	14	5.12683e-06	2.43848e-05	0.210247	4.7563
1165	HGFLPRHRDTGILDS	15	1.48531e-06	7.01924e-06	0.211605	4.72578
2001	GGRASDYKSAHKGFK	15	1.06884e-06	5.01783e-06	0.213008	4.69466
3627	TGQLSKLFK	9	1.26753e-05	5.92279e-05	0.214008	4.67272
1977	SLPQKSHGRTQDENPVVHFFKNIVTPRTPPPSQGKGRGLSL	41	2.4918e-05	0.000114613	0.21741	4.5996
1161	STMDHARHGFLPRHRDTGILDSI	23	0.000505625	0.00232394	0.217573	4.59616
1087	EGQRPGFGYGGRASDYKSAHKGFKGVDAQGTLSKIFKL	38	3.52015e-05	0.000160341	0.219542	4.55495
611	GAEGQRPGFGYGGRASDYKSAHKGFKGVDAQGTL	34	4.90594e-05	0.000222323	0.220667	4.53171
4112	GAEGQRPGFGYGGRASDYKSAHKGFKGVDAQ(+.98)GTLS	35	2.08093e-06	9.41792e-06	0.220955	4.52582
140	SRFSWGAEGQRPGFGYGGRASDYKSAHKGFKGVDAQGTLS	40	0.000125702	0.000566086	0.222054	4.5034
2003	KGVDAQ(+.98)GTLSKIFKLGGRDSRSGSPMARR	29	5.28878e-05	0.000237551	0.222638	4.4916
3134	SQKRPSQRHGSKYLATASTM	20	3.74672e-06	1.66467e-05	0.225073	4.44301
1115	SLPQKSHGRTQDEN(+.98)	14	1.59662e-05	7.09329e-05	0.225089	4.44269
5023	HGSKYLATASTM(+15.99)DHA	15	2.20195e-06	9.78142e-06	0.225116	4.44216
2073	YGSLPQ(+.98)KSHGRTQDENPVVHFF	22	9.38814e-05	0.00041329	0.227156	4.40226
4059	ASQ(+.98)KRPSQRHGSKYLATA	18	2.08102e-06	9.13707e-06	0.227755	4.39067
2259	KNIVTPRT	8	3.48266e-06	1.52196e-05	0.228827	4.37011
1095	LGGRDSRSGSPMA	13	0.000125641	0.000547066	0.229664	4.35419
655	YGSLPQKSHGRTQDENPVVHF	21	0.000274174	0.00117132	0.234072	4.27219
555	QDENPVVHFF	10	7.42582e-05	0.000317094	0.234183	4.27016
727	GYGGRASDYKSAHKGFKGVDAQ(+.98)GTLSKIFKLGGRDSRSGSPMARR	45	3.15078e-05	0.000133916	0.235281	4.25024
2254	SLPQ(+.98)KSHGRTQDENPVVHF	19	0.000248504	0.00105362	0.235857	4.23986
372	HYGSLPQ(+.98)KSHGRT	13	2.39067e-05	0.000101017	0.23666	4.22548
771	FGGDRGAPKRGSGKDSHHPARTAH	24	2.52472e-05	0.000106661	0.236706	4.22466
2077	RHGFLPRHRDTGILDSIGRFFG	22	1.52319e-06	6.4262e-06	0.237028	4.21891
1228	LPQKSHGRTQDENPVVH	17	2.95331e-06	1.23889e-05	0.238384	4.19491
2194	GSLPQKSHGRTQDENPVVHFFKN	23	1.44846e-05	6.01713e-05	0.240723	4.15415
250	HYGSLPQKSHGRT	13	0.000151874	0.000626371	0.242466	4.12429
305	SRFSWGAEGQRPGFGYGGRASDYKSAHKGFKGVDAQGTLSKIFKL	45	8.91004e-05	0.000365693	0.243648	4.10428
4047	GSGKDSHHPARTAHYGSLPQKSHGRTQ(+.98)DENPVVHFF	36	4.75171e-06	1.92639e-05	0.246664	4.05409
1302	KN(+.98)IVTPRTPPPSQGKGRGLSLSRF	24	4.29985e-05	0.000173009	0.248533	4.02361
3429	KRPSQRHGSKYLATASTMDHA	21	6.35851e-06	2.55429e-05	0.248935	4.01712
1015	SWGAEGQ(+.98)RPGFGYGGRASDYKSAHKGFKGVDA	32	9.15981e-05	0.000365103	0.250883	3.98592
585	FKN(+.98)IVTPRTPPPSQGKGRGLSL	22	9.79481e-05	0.000389141	0.251703	3.97293
695	PSQ(+.98)RHGSKYLAT	12	1.39346e-05	5.53451e-05	0.251777	3.97176
4096	SDYKSAHKGFKGVDAQGTL	19	2.57928e-06	1.02202e-05	0.25237	3.96243
4502	ENPVVHFFKN(+.98)IVTPRTPPPSQGKGRGL	27	2.59231e-07	1.02478e-06	0.252963	3.95314
1097	EGQRPGFGYGGRASDYKSAHKGFKGVDAQ(+.98)GTLSKIFKL	38	8.58267e-06	3.37803e-05	0.254074	3.93587
912	APKRGSGKDSHHPAR	15	7.02564e-08	2.75224e-07	0.25527	3.91742
4510	SLPQ(+.98)KSHGRTQ(+.98)DENPVVHFF	20	3.38754e-06	1.32338e-05	0.255977	3.9066
515	GAEGQRPGFGYGGRASDYKSAHKGF	25	0.000143306	0.000553822	0.258758	3.86461
698	PSQ(+.98)RHGSKYL	10	8.62949e-06	3.33352e-05	0.25887	3.86294
716	GRFFGGDRGAPKRGSGKDSHHPARTAHYG	29	0.000647386	0.00249624	0.259344	3.85588
978	ATASTMDHARHGFLPRHRDTGILDSIGR	28	1.95431e-06	7.39245e-06	0.264366	3.78263
802	HHPARTAHY	9	4.1648e-05	0.000156933	0.265387	3.76808
3630	NNSRSASGSPMAR	13	3.13258e-05	0.00011792	0.265653	3.76431
1705	FLPRHRDGT	9	1.59254e-06	5.99459e-06	0.265664	3.76416
3704	AQSQKRPSQR	10	3.05019e-06	1.14746e-05	0.265821	3.76193
2105	GSLPQKSHGRTQ	12	2.16439e-06	8.13396e-06	0.266093	3.75809
547	RHGFLPRHRDTG	12	3.27093e-05	0.000122866	0.26622	3.75629
238	GAEGQRPGFGYGGRASDYKSAHKGFKGVDAQ(+.98)GTLSKIFKLGGRDSRSGSPMA	52	2.07902e-05	7.79708e-05	0.266641	3.75036
1264	SQKRPSQ(+.98)RHGSKYLATA	17	1.38283e-05	5.18155e-05	0.266876	3.74705
2126	LPQ(+.98)KSHGRTQD	11	6.45803e-06	2.41927e-05	0.266942	3.74613
816	VTPRTPPPSQGKGRGL	16	0.000103625	0.000385693	0.268672	3.72202
4548	NAGGTLSKLFKL	12	9.72835e-07	3.60953e-06	0.269519	3.71032
948	GRASDYKSAHKGF	13	6.32243e-06	2.32609e-05	0.271806	3.6791
770	DRGAPKRGSGKDSHHPARTAHY	22	1.39073e-05	5.10217e-05	0.272576	3.6687
2085	STMDHARHGFLPRHRDTGILDSIGRF	26	5.50808e-05	0.000201689	0.273097	3.6617
2013	RHGFLPRHRDTGILDSIGRFFGGDRGAPKR	30	4.24567e-05	0.000155416	0.273181	3.66058
3528	KIFKLGGRDSRSGSPM(+15.99)A	17	4.13056e-06	1.51121e-05	0.273327	3.65862
760	SRFSWGAEGQRPGFGYGGRASDYKSAHKGFKGVDAQ(+.98)GTL	39	1.55174e-05	5.64872e-05	0.274707	3.64025
1282	GFLPRHRDTGI	11	2.31234e-05	8.39218e-05	0.275535	3.6293
4100	ARHGFLPRHRDTGILDSIGRF	21	7.12841e-07	2.55871e-06	0.278593	3.58946
4779	RNDSSLPQKS	10	6.2322e-07	2.2245e-06	0.280162	3.56936
2270	SRFSWGAEGQ(+.98)RPGFGYG	17	1.6331e-06	5.81849e-06	0.280673	3.56286
48	RHGFLPRHRDTGILDSIGRF	20	0.000155606	0.000550738	0.28254	3.53932
1122	SQKRPSQRHGSKYLATAS	18	2.3449e-05	8.21678e-05	0.285379	3.50411
47	HGSKYLATASTMDH	14	3.9766e-05	0.00013933	0.28541	3.50373
2190	ASQKRPSQRHGSKYLATAS	19	1.95824e-05	6.81308e-05	0.287423	3.47919
1033	PRHRDTGI	8	3.76541e-05	0.000130776	0.287927	3.4731
1039	ASQKRPSQRHGSKYLAT	17	4.05426e-05	0.000139113	0.291436	3.43129
717	SQKRPSQRHGSKYLAT	16	3.86214e-05	0.000132255	0.292022	3.42439
4053	KNIVTPRTPPPSQ(+.98)GKGRGLSLS	22	1.74197e-06	5.96312e-06	0.292124	3.4232
2236	GRFFGGDRGAPKRGSGKDSHHPA	23	3.16592e-06	1.07857e-05	0.293528	3.40683
3545	KIFKLGGRDSRSGSPM	16	1.5321e-06	5.16863e-06	0.296422	3.37356
2200	FSWGAEGQRPGFGYGGRASDYKSAHKGFKGVDAQ(+.98)GTLSKIFKLGGRD	47	1.873e-07	6.31016e-07	0.296823	3.36901
3556	GSLPQKSHGRTQ(+.98)DEN	15	4.1636e-07	1.40145e-06	0.297092	3.36596
3482	GGRASDYKSAHK	12	1.66571e-06	5.59646e-06	0.297636	3.35981
314	SRFSWGAEGQRPGFGYGGRASDYKSAHKGFKGVDAQGTL	39	0.000351801	0.00115958	0.303387	3.29612
756	KSAHKGFKGVDAQGTLSKIFKL	22	3.7755e-05	0.000123805	0.304955	3.27918
2276	RHGFLPRHRDTGILDS	16	0.000247429	0.000807844	0.306283	3.26495
3691	RPTPPPSQGKKRVDLS	16	6.05671e-05	0.000197506	0.30666	3.26095
254	GGRASDYKSAHKG	13	8.20525e-06	2.67534e-05	0.3067	3.26052
1177	KGVDAQ(+.98)GTLSKIFKLGGRDSRSGSPMAR	28	1.74113e-06	5.67624e-06	0.30674	3.26008
1237	EGQRPGFGYGGRASDYKSAHKGFKGVDAQ(+.98)GTLSKIFKLGGRDSRSGSPMA	50	2.51788e-05	8.16208e-05	0.308485	3.24165
660	HGFLPRHRDTGI	12	3.92041e-05	0.000126489	0.30994	3.22643
2135	HYGSLPQKSHGRTQ(+.98)DENPVV	20	1.8879e-05	6.09078e-05	0.30996	3.22623
964	LDSIGRFFGGDRGAPKRG	18	3.60059e-06	1.1601e-05	0.31037	3.22196
1968	KNIVTPRTPPPSQGK	15	8.93075e-06	2.85701e-05	0.312591	3.19907
3419	RHGSKYLATASTM	13	3.82764e-06	1.21695e-05	0.314528	3.17936
1942	SRFSWGAEGQRPGFGYGGRASDYKSAHKGFKGVDAQGTLSK	41	1.00789e-05	3.20065e-05	0.314902	3.17559
1493	VTRPTPPPSQGKAARLSL	18	8.08294e-05	0.000255546	0.316301	3.16155
1063	GGRASDYKSAHKGFKGVDAQGTLSKIFKLGGRDSRSGSPMARR	43	0.000101405	0.000320333	0.31656	3.15896
2121	TMDHARHGFLPRHRDTGILDSIGR	24	8.20665e-06	2.58966e-05	0.316901	3.15556
1469	PRTPPPSQGF	10	1.21205e-05	3.78785e-05	0.319984	3.12515
206	HYGSLPQKSHGRTQDEN(+.98)PVVHFF	23	0.00295002	0.00917509	0.321525	3.11018
113	QRPGFGYGGRASDYKSAHKGFKGVDA	26	0.000102708	0.000317831	0.323152	3.09452
2070	FGYGGRASDYKSAHKGFKGVDA	22	3.17996e-06	9.77354e-06	0.325365	3.07347
5193	QGGTLSKLFKL	11	1.55156e-06	4.74583e-06	0.326932	3.05874
1948	RHGFLPRHRDTGILDSIGR	19	1.42213e-05	4.33402e-05	0.328131	3.04756
858	GGRASDYKSAHKGFKGVDAQGTL	23	3.4821e-05	0.000105936	0.328697	3.04231
1270	ASQKRPSQRHGSKYLATA	18	5.5998e-05	0.00017036	0.328705	3.04224
5135	SRFSWGAEGQRPGFGYGGRASDYKSAHKGFKGVDAQ(+.98)GTLSKIFKLG	46	6.81746e-07	2.07235e-06	0.328973	3.03976
878	RHGFLPRHRDTGILDSI	17	0.00373425	0.0113411	0.329267	3.03705
530	KSAHKGFKGVDAQGTLSKIFKLGGRDSRSGSPMARR	36	0.000457759	0.00138814	0.329763	3.03248
437	GGRDSRSGSPMARR	14	0.0022873	0.00692278	0.330402	3.02662
1238	DYKSAHKGFKGVDAQ(+.98)GTLSKIFKLGGRDSRSGSPMA	36	2.04344e-06	6.1729e-06	0.331034	3.02084
1199	PRTPPPSQ(+.98)GKGRGLSLSRF	19	7.43443e-05	0.000224093	0.331757	3.01425
4479	QGTLSKIFKLG	11	1.28097e-05	3.85854e-05	0.331982	3.01221
627	RHGFLPRHRDTGILDSIGRFF	21	7.14843e-05	0.000213378	0.335013	2.98496
4118	SLPQKSHGRTQ(+.98)DEN(+.98)	14	2.07161e-06	6.13084e-06	0.337899	2.95946
2421	AEEKRPSQRHGSKYLA	16	2.40879e-05	7.12191e-05	0.338223	2.95663
3732	FKNLVT	6	0.000905443	0.00267341	0.338685	2.9526
2963	QRPGFGYGGRASDYKSAHKGFKGVDAQ(+.98)GTLSKIFKLGGRDSRSGSPMA	48	2.19889e-06	6.48904e-06	0.338862	2.95105
341	GFLPRHRDTGILDSIGRFFGGDRGAPKRG	29	3.2447e-05	9.53405e-05	0.340327	2.93835
55	PRHRDTGILDSIGRFFGGDRGAPKRG	26	2.88904e-05	8.44888e-05	0.341944	2.92446
4105	KNIVTPRTPPPSQ(+.98)G	14	1.60831e-05	4.65685e-05	0.345365	2.89549
2149	TPPPSQGKGRGLSL	14	1.45148e-05	4.18871e-05	0.346521	2.88582
1949	KGVDAQGTLSKIFKLGGRDSRSGSPMA	27	6.79455e-05	0.000195501	0.347545	2.87733
636	GSLPQKSHGRTQ(+.98)	12	1.23469e-05	3.53212e-05	0.349561	2.86073
1004	GAEGQRPGFGYGGRASDYKSAHKGFKG	27	8.13176e-06	2.31138e-05	0.351814	2.84241
5152	FLPRHRDTGILDSIGRFF	18	9.0766e-07	2.55215e-06	0.355646	2.81179
774	PQKSHGRTQDENPVVHFF	18	6.90124e-05	0.000193623	0.356427	2.80562
3046	SGKDSHHPARTAHYGSLPQKSHGRTQDENPV	31	1.78377e-06	4.99444e-06	0.357151	2.79994
1366	GSLPQKSHQ	9	1.55427e-06	4.31386e-06	0.360296	2.77549
328	YGSLPQKSHGRTQDENPVVHFF	22	0.00075338	0.00208999	0.36047	2.77415
2993	SGKDSHHPARTAHYGSLPQKSHGRTQDENPVVH	33	8.91828e-06	2.46922e-05	0.361178	2.76872
101	PSQRHGSKYLATASTMDHA	19	0.000154737	0.000427708	0.361782	2.76409
2002	SRFSWGAEGQRPGFGYGGRASDYKSAHKGFKGVDAQGTLSKI	42	1.62551e-05	4.46811e-05	0.363801	2.74875
3907	KSYGM(+15.99)ACHGSKYL	13	2.2625e-06	6.18043e-06	0.366076	2.73168
621	ASDYKSAHKGFKGVDAQGTL	20	4.77813e-05	0.000130239	0.366875	2.72572
765	RTQ(+.98)DENPVVHF	11	0.000127619	0.00034769	0.367047	2.72444
945	GRTQDENPVV	10	0.000856751	0.00232776	0.368058	2.71696
416	GSLPQKSHGRTQDENPVVHFF	21	0.00235362	0.00638378	0.368687	2.71233
1257	GGRDSRSGSPM	11	3.40712e-05	9.21997e-05	0.369537	2.70609
1593	HGSKYLARTHG	11	2.46111e-07	6.65722e-07	0.36969	2.70497
474	ASQKRPSQRHGSKYLATASTMDHA	24	6.49574e-05	0.000174806	0.371597	2.69109
4697	REDKRPSQR	9	6.71294e-06	1.80388e-05	0.37214	2.68716
58	GSGKDSHHPARTAHYG	16	6.71039e-05	0.000180258	0.372265	2.68626
1123	SGKVPWL	7	5.99599e-06	1.61004e-05	0.372412	2.6852
77	GRASDYKSAHKGFKGVDA	18	0.000115194	0.000307763	0.374295	2.67169
5047	GFLPRHRDTGILDSIGRFFGGDRGAPKR	28	1.15734e-06	3.08532e-06	0.375111	2.66588
2082	FKNIVTPRTPPPSQ(+.98)GKGRGLSL	22	7.94056e-05	0.000211177	0.376015	2.65947
3844	LSQQRNAQRHGSKYL	15	3.00728e-05	7.98454e-05	0.376638	2.65507
2398	KNLVTPRTPPPSQGKNKVQK	20	0.000395442	0.00104913	0.376925	2.65305
189	HYGSLPQ(+.98)KSHGRTQDENPVVHFF	23	0.00288797	0.00763363	0.378321	2.64325
1633	TPRTPPPSQGKAARL	15	4.66382e-06	1.23271e-05	0.378338	2.64314
1089	PRTPPPSQ(+.98)GKGRGLSLS	17	4.43962e-06	1.1729e-05	0.378517	2.64189
963	GSKYLATA	8	4.55045e-05	0.000120172	0.37866	2.64089
43	SGKDSHHPARTAHYG	15	0.000717474	0.00189469	0.378676	2.64078
3599	AEEKRALFHHGSKYLA	16	2.122e-05	5.58341e-05	0.380055	2.6312
740	TQDENPVV	8	0.000117562	0.000307258	0.382618	2.61357
2280	SLPQ(+.98)KSHGRTQDENPVVHFFKNIVT	25	5.48228e-05	0.000142688	0.384214	2.60272
2006	KNIVTPRTPPPSQGKGAEGQRPGFGYGGRA	30	5.4059e-06	1.40045e-05	0.386012	2.59059
5034	SGKDSHHPARTAHYGSLPQKSHGRTQ	26	1.47386e-06	3.81627e-06	0.386204	2.58931
4	KSAHKGFKGVDAQGTLSKIFKLGGRDSRSGSPMA	34	0.000214725	0.000554353	0.387343	2.58169
1157	SWGAEGQRPGFGYGGRASDYKSAHKGFKGVDAQGTLSKIFKLGGRDSRSGSPM(+15.99)A	54	5.81737e-06	1.49954e-05	0.387942	2.5777
746	SRFSWGAEGQRPGFGYGGRASDYKSAHKGFKGVDAQ(+.98)GTLSKIFKL	45	1.47356e-05	3.79055e-05	0.388745	2.57238
4524	KKATASTMDHARGH	14	1.28727e-06	3.30547e-06	0.389436	2.56781
3547	KRPSQRHGSKYLATAS	16	2.22303e-06	5.70305e-06	0.389797	2.56544
180	SWGAEGQRPGFGYGGRASDYKSAHKGFKGVDAQGTLSKI	39	2.11748e-05	5.42623e-05	0.390231	2.56259
671	FGGDRGAPKRGSGKDSHHPARTAHYG	26	0.000266862	0.000683402	0.39049	2.56089
2335	LVTPRTPPPSQGKRQL	16	2.84956e-05	7.29491e-05	0.390623	2.56001
815	FKNIVTPRTPPPSQGKGRGLSL	22	0.000809706	0.0020591	0.393234	2.54302
845	SGKDSHHPARTAHYGSLPQK	20	8.37011e-06	2.12255e-05	0.394342	2.53587
513	RPSQRHGSKYLA	12	2.61391e-05	6.61956e-05	0.394876	2.53244
412	PSQRHGSKYLATAS	14	7.25971e-05	0.000182262	0.398312	2.51059
2131	PKRGSGKDSHHPARTAHYG	19	1.79218e-06	4.49864e-06	0.398382	2.51015
2088	SLSRFSWGAEGQRPGFGYGGRASDY	25	1.73675e-05	4.35729e-05	0.398584	2.50888
346	HKGFKGVDAQ(+.98)GTL	13	9.89109e-05	0.000247746	0.399242	2.50474
3971	RFSWGAEGQRPGFGYGGRASDYKSAHKGF	29	1.0227e-05	2.55549e-05	0.400196	2.49878
3585	LNTQRPSQRHGSKYL	15	0.000282955	0.000706118	0.400719	2.49552
76	GAEGQRPGFGYGGRASDYKSAHKGFKGVDA	30	0.00164398	0.00409738	0.401228	2.49235
5529	KAMMSKYLAT	10	5.10644e-07	1.2717e-06	0.401544	2.49039
244	HGSKYLATASTMDHARHGFL	20	5.23731e-05	0.00013018	0.402312	2.48563
1957	KNIVTPRTPPPSQGKGAEGQRPGFGYGGRASDYKSAHKGFKGVDA	45	0.000152909	0.000379892	0.402508	2.48442
3124	YKSAHKGF	8	2.36795e-06	5.87138e-06	0.403304	2.47952
130	PRTPPPSQGKGAEGQRPGFGY	21	2.35964e-05	5.84869e-05	0.403447	2.47864
3954	RHGSKYLATASTMDHA	16	1.87952e-05	4.65096e-05	0.404115	2.47454
2343	EGRDRSSGSPMAR	13	5.08802e-06	1.2568e-05	0.40484	2.47011
3501	SQRHGSKYLAT	11	2.51378e-06	6.20907e-06	0.404855	2.47002
685	VTPRTPPPSQ(+.98)GKGRGL	16	1.74118e-05	4.29406e-05	0.405484	2.46619
3077	SHGRTQDENPV	11	2.6081e-07	6.41343e-07	0.406662	2.45904
455	SQKRPSQRHGSKYLATASTMDHA	23	9.54405e-05	0.000230549	0.413971	2.41563
157	KDSHHPARTAHYG	13	1.93696e-05	4.66719e-05	0.415017	2.40954
4102	TGILDSI	7	9.47993e-06	2.27507e-05	0.416688	2.39988
2299	HYGSLPQKSHGRTQ(+.98)DEN(+.98)PVVHFFKNIVTPRTPPPSQGKGR	40	7.32064e-07	1.7554e-06	0.417034	2.39788
2392	VTRPTPPPSQLARNK	15	5.08472e-05	0.00012185	0.417294	2.39639
3755	VSGTLSKLTKAK	12	7.78797e-06	1.85218e-05	0.420477	2.37825
3053	FKGVDAQ(+.98)GTLSKIFKLGGRDSRSGSPMA	28	4.25023e-06	1.00999e-05	0.42082	2.37631
1019	IVTPRTPPPSQ(+.98)GKGRGLSL	19	1.00936e-05	2.3849e-05	0.423231	2.36278
647	RASDYKSAHKGFKGVDAQGTLSKIFKLGGRDSRSGSPMARR	41	6.44189e-05	0.000152027	0.423734	2.35997
603	RASDYKSAHKGFK	13	5.75333e-07	1.3551e-06	0.424567	2.35534
209	HYGSLPQ(+.98)KSHGRTQDENPVVHF	22	0.00149836	0.00352798	0.424708	2.35456
5117	PRHRDTGILDSIGRFFGGDRGAPKR	25	1.03056e-06	2.42372e-06	0.425196	2.35186
539	RTQDENPVVHF	11	0.00153434	0.00359611	0.426668	2.34374
1173	RHGSKYLATAS	11	2.39205e-05	5.57864e-05	0.428787	2.33216
1136	Q(+.98)GTLSKIFKLGGRDSRSGSPMA	22	7.54531e-05	0.000175967	0.428791	2.33214
667	KSAHKGF	7	0.000101963	0.000237415	0.429471	2.32845
1186	PRTPPPSQ(+.98)G	9	2.0715e-05	4.79695e-05	0.431838	2.31568
1054	TGILDSIGRF	10	6.15722e-06	1.41772e-05	0.434304	2.30254
543	STMDHARHGFLPRHRDTGILDSIGR	25	3.99726e-05	9.12737e-05	0.437942	2.28341
1014	SLPQKSHGRTQDENPVV	17	4.6549e-05	0.000106172	0.438432	2.28086
4052	QRHGSKYLATA	11	1.68991e-06	3.83592e-06	0.440548	2.2699
1471	PRTPPPSQGKLQRSL	15	0.00139282	0.00314919	0.442281	2.26101
1072	ATASTMDHARHGF	13	7.13626e-06	1.61135e-05	0.442875	2.25797
5215	FGGDRGAKPRGR	12	1.07261e-06	2.41602e-06	0.443957	2.25247
5057	FKNIVTPRTPPPSQ(+.98)GKGR	18	9.20398e-07	2.07013e-06	0.444608	2.24917
2055	APKRGSGKDSHHPARTAHY	19	1.48229e-06	3.33334e-06	0.444686	2.24878
145	RFSWGAEGQRPGFGY	15	1.62323e-05	3.64746e-05	0.445029	2.24704
1207	SLPQ(+.98)KSHGRTQDENPVVHFF	20	0.000480376	0.00107884	0.445271	2.24582
2196	DSIGRFF	7	1.1973e-06	2.6781e-06	0.447072	2.23678
2059	EGQRPGFGYGGRASDYKSAHKGFKGVDAQGTLS	33	7.26843e-05	0.000162262	0.447943	2.23243
761	QDENPVVH	8	5.56782e-05	0.000123519	0.450767	2.21844
484	PSQRHGSKYLAT	12	0.000222678	0.000492752	0.451907	2.21285
5125	KNIVTPRTPPPSQGKGRGLSLSRFSWGAEGQRPGFGYGGRASDYKSAHKGFKGVDA	56	6.92936e-06	1.53309e-05	0.451985	2.21246
2111	RGSGKDSHHPARTAHYG	17	1.56505e-06	3.46029e-06	0.45229	2.21097
882	HYGSLPQKSHGRTQDEN	17	3.30897e-05	7.29664e-05	0.453492	2.20511
798	KGVDAQ(+.98)GTL	9	2.16862e-05	4.74467e-05	0.457065	2.18787
374	GDRGAPKRGSGKDSHHPARTAHYG	24	0.000133402	0.000291204	0.458104	2.18291
2239	FGGDRGAPKRGSG	13	4.21037e-06	9.18474e-06	0.45841	2.18146
2949	SHHPARTAHYGSLPQKSHGRTQDEN(+.98)	25	5.37357e-06	1.17163e-05	0.458642	2.18035
2090	ASDYKSAHKGFKGVDAQGTLSKI	23	8.51058e-06	1.84963e-05	0.460123	2.17333
186	HYGSLPQKSHGRTQDENPVV	20	0.000685788	0.00149017	0.460206	2.17294
648	SWGAEGQRPGFGYGGRASDYKSAHKGFKGVDAQGTL	36	9.10174e-05	0.000197737	0.460296	2.17252
2016	HYGSLPQKSHGRTQ(+.98)DEN(+.98)	17	6.39747e-06	1.38718e-05	0.461185	2.16833
4748	TPRTPPPSQGKKKQNL	16	7.55275e-06	1.63415e-05	0.462183	2.16365
25	HGSKYLATASTMDHA	15	0.00128998	0.00278967	0.462415	2.16256
4329	GVAKFVTHKVSPPSQGKAARL	21	6.19216e-05	0.000133859	0.46259	2.16174
2756	HGSKYLATASS	11	2.89917e-06	6.25404e-06	0.463568	2.15718
2210	LDSIGRFFGGDRGAPKRGSGKDSHHPARTA	30	1.36252e-05	2.90771e-05	0.468588	2.13407
402	SWGAEGQRPGFGYGGRASDYKSAHKGFKGVDAQ(+.98)GTLSKIFKLGGRDSRSG	50	5.42534e-06	1.15506e-05	0.469701	2.12901
87	SGKDSHHPARTAHYGSLPQKSH	22	8.21255e-05	0.000174391	0.470928	2.12347
1992	KSAHKGFKGVDAQ(+.98)GTLSKIFKLGGRDSRSGSPMA	34	1.75849e-05	3.72317e-05	0.47231	2.11725
868	KNIVTPRTPPPSQGKGAEGQRPGFGYGGRASDY	33	6.3896e-05	0.000135271	0.472354	2.11705
200	KSAHKGFKGVDAQG	14	5.43051e-06	1.14912e-05	0.472579	2.11605
1060	AHYGSLPQKSHGRTQDENPVV	21	1.09898e-05	2.31131e-05	0.475481	2.10313
1634	RSSGSPMARR	10	0.000425703	0.000892493	0.476982	2.09652
5265	HLSGFKGVDA	10	9.69387e-06	2.02261e-05	0.479275	2.08648
1740	RPTPPPSQGKPVNVKFR	17	3.62329e-05	7.54175e-05	0.480431	2.08146
681	SLPQKSHGRTQDENPVVHF	19	0.00375184	0.00779093	0.481565	2.07656
1101	ASTMDHARHGFLPRHRDT	18	6.02215e-05	0.000124852	0.482342	2.07322
5064	SLPQKSHGRTQDENPVVHFFKNIVTPR	27	3.57791e-06	7.39354e-06	0.483924	2.06644
178	SGKDSHHPARTAHYGSLPQKSHGR	24	2.24413e-05	4.62696e-05	0.48501	2.06181
29	EGQRPGFGYGGRASDYKSAHKGFKGVDAQGTLSKIFKLGGRDSRSGSPMARR	52	0.000219229	0.000450402	0.486741	2.05448
2474	TGELSKLFK	9	1.48044e-06	3.04029e-06	0.486939	2.05365
448	GGRASDYKSAHKGFKGVDAQGTLSKIFKLGGRDSRSGSPMA	41	8.5021e-05	0.000174531	0.487139	2.0528
4705	TNLQRPSQRHGSKYLAT	17	0.000284916	0.00058486	0.487152	2.05275
288	HYGSLPQ(+.98)KSHGRTQDENPVV	20	0.000117602	0.000240513	0.488964	2.04514
773	STMDHARHGFLPRHRDTGILDSIGRFFGGDRGAPKRGSGKDSHHPARTA	49	0.00113226	0.00230592	0.491022	2.03657
1143	DHARHGFLPRHRDT	14	6.48075e-06	1.31948e-05	0.49116	2.036
5208	QASQKRPSQR	10	4.74289e-06	9.6517e-06	0.491404	2.03498
4063	HGRTQDEN(+.98)PVVHF	13	5.26018e-06	1.07039e-05	0.491425	2.0349
37	RASDYKSAHKGFKGVDA	17	0.000802088	0.0016228	0.494261	2.02322
650	PSQRHGSKYLA	11	8.37486e-05	0.00016939	0.494412	2.02261
2063	HYGSLPQKSHGRTQ(+.98)DENPV	19	8.3576e-06	1.69029e-05	0.494449	2.02245
16	SWGAEGQRPGFGYGGRASDYKSAHKGFKGVDAQGTLSKIFKLGGRDSRSGSPMA	54	0.000360497	0.000721687	0.499519	2.00193
248	GGRASDYKSAHKGF	14	0.000116723	0.000233524	0.499831	2.00068
1517	RPTPPPSQQ	9	9.28579e-06	1.85629e-05	0.500233	1.99907
375	RFSWGAEGQRPGFGYGGRASDYKSAHKGFKGVDA	34	0.000745392	0.00148043	0.503497	1.98611
953	SWGAEGQRPGFGYGGRASDYKSAHKGFK	28	1.39872e-05	2.76386e-05	0.506076	1.97599
776	RPSQRHGSKYLATA	14	8.47536e-05	0.000167443	0.506164	1.97565
782	KNIVTPRTPPPSQ(+.98)GKGRG	18	3.47428e-06	6.85975e-06	0.506473	1.97444
1241	GAEGQ(+.98)RPGFG	10	3.90972e-06	7.70875e-06	0.507179	1.97169
4494	SIGRFFGGDRGAPKRGSGKDSHHPARTAHYGSLPQKSHGRTQDEN(+.98)PVVHFF	51	9.5274e-06	1.87155e-05	0.509064	1.96439
651	HYGSLPQ(+.98)KSHGRTQ(+.98)DENPVVHF	22	4.08705e-05	8.02795e-05	0.509103	1.96424
165	KGFKGVDAQGTLSKIFKL	18	1.81149e-05	3.55472e-05	0.509602	1.96232
661	PRTPPPSQGKGAEGQRPGFGYGGRASDYKSAHKGFKGVDA	40	0.000279151	0.000546358	0.51093	1.95722
283	HGSKYLATAS	10	0.00109547	0.00214115	0.511626	1.95455
909	HGSKYLATAST	11	0.000172095	0.000336048	0.512112	1.9527
709	QGTLSKIFKLGGRDSRSGSPM	21	4.84777e-05	9.4544e-05	0.512754	1.95025
50	SRFSWGAEGQRPGFGY	16	0.000330593	0.000644654	0.512822	1.94999
102	SRFSWGAEGQRPGFGYGGRASDYKSAHKGFKGVDA	35	0.00684436	0.0133367	0.513197	1.94857
355	HYGSLPQKSHGRTQDENPVVHFFKNIVTPRTPPPSQGKGRGL	42	0.000128498	0.000250091	0.513803	1.94627
703	SWGAEGQRPGFGYGGRASDYKSAHKGF	27	0.000228758	0.000441332	0.518336	1.92925
5493	CGQHARHGFL	10	1.35426e-06	2.61171e-06	0.518535	1.92851
1248	GGRDSRSGSPM(+15.99)A	12	1.79543e-05	3.46018e-05	0.518883	1.92722
1151	SKYLATA	7	0.000246024	0.000473773	0.519287	1.92572
2169	GAEGQRPGFGYGGRASDYKSAHKGFKGVDAQG	32	1.37819e-05	2.65289e-05	0.519506	1.9249
406	FKNIVTPRTPPPSQGKGRGLSLSRF	25	0.000231579	0.000444832	0.520598	1.92087
2285	FKGVDAQ(+.98)GTLSKIFKLGGRDSRSGSPMAR	29	4.90106e-06	9.40835e-06	0.520927	1.91966
1522	KGGLVTRPTPPPSQGKAARL	20	0.00145772	0.00279618	0.521328	1.91818
124	SRFSWGAEGQRPGFGYGGRASDYKSAHKGF	30	0.000507606	0.000972974	0.521705	1.91679
4073	MASQ(+.98)KRPSQRHGSKYLATASTMDHA	25	3.01367e-05	5.77653e-05	0.52171	1.91677
1999	SHGRTQDENPVVHFF	15	4.50288e-05	8.62551e-05	0.522042	1.91555
3183	KRPSQRHGSKYLA	13	9.83577e-07	1.8801e-06	0.523153	1.91149
537	LATASTMDHA	10	0.000221199	0.000421048	0.525352	1.90349
644	SLPQKSHGRTQDENPVVHFF	20	0.00796083	0.0150408	0.529282	1.88935
4068	HHPARTAHYGSLPQKSHGRTQDENPVVHFF	30	3.19171e-05	6.0228e-05	0.529938	1.88701
497	KNIVTPRTPPPSQGKGAEGQRPGFG	25	1.45541e-05	2.74227e-05	0.530731	1.88419
1821	QCGHARHGFL	10	2.40045e-06	4.51563e-06	0.531586	1.88116
2290	WGAEGQRPG	9	1.02132e-05	1.91562e-05	0.533155	1.87563
630	AHKGFKGVDAQGTLSKIFKLGGRDSRSGSPMARR	34	1.23468e-05	2.31273e-05	0.533864	1.87314
2095	TQDENPVVHF	10	0.000148699	0.000277547	0.53576	1.86651
4065	RHGSKYLATAST	12	4.09851e-07	7.64897e-07	0.535825	1.86628
2438	RPTPPPSQGF	10	3.96494e-05	7.39642e-05	0.536062	1.86546
553	PSQRHGSKYLATA	13	0.000364018	0.00067719	0.537542	1.86032
3724	ARGLSLSR	8	1.09515e-06	2.03712e-06	0.5376	1.86012
348	FKNIVTPRTPPPSQGKGRGL	20	0.000340127	0.000630485	0.539468	1.85368
116	YGGRASDYKSAHKGFKGVDAQGTLSKIFKLGGRDSRSGSPMARR	44	1.99245e-05	3.6784e-05	0.541661	1.84617
1979	NIVTPRTPPPSQGKGRGLSL	20	1.25958e-05	2.31645e-05	0.543755	1.83906
600	APKRGSGKDSHHPARTAHYG	20	1.74119e-05	3.19444e-05	0.545069	1.83463
4564	RPTPPPSQGKAAR	13	2.55761e-06	4.67417e-06	0.54718	1.82755
492	GGDRGAPKRGSGKDSHHPARTAHYG	25	0.00020513	0.000374273	0.548075	1.82457
1062	PGRSPLPSHA	10	1.29977e-05	2.37041e-05	0.548333	1.82371
444	SWGAEGQRPGFGYGGRASDYKSAHKGFKGVDAQ(+.98)GTLSKIFKLGGRDSRSGSPMA	54	3.72291e-05	6.74545e-05	0.551914	1.81188
324	YGGRASDYKSAHKGFKGVDAQ(+.98)GTLSKIFKLGGRDSRSGSPMA	42	1.28314e-05	2.32487e-05	0.551917	1.81187
675	KNIVTPRTPPPSQ(+.98)GKGRGLSL	21	0.000949403	0.00171493	0.553611	1.80632
2083	HYGSLPQ(+.98)KSHGRTQDEN(+.98)	17	4.47886e-06	8.08678e-06	0.55385	1.80554
1139	SLPQKSHGRTQ(+.98)DENPVVHFF	20	0.00067592	0.00121591	0.555899	1.79889
1011	SHGRTQDENPVVH	13	7.49074e-06	1.34297e-05	0.557772	1.79285
780	GRTQ(+.98)DENPVVHF	12	6.82689e-05	0.000122214	0.558601	1.79019
607	HGRTQ(+.98)DENPVVHF	13	0.000137085	0.000245295	0.558858	1.78936
566	KGVDAQGTLS	10	0.000147425	0.000263705	0.559055	1.78873
1178	GSKYLAT	7	3.72091e-05	6.63806e-05	0.560542	1.78399
1582	RPTPPPSQGKVDKR	14	6.53746e-06	1.165e-05	0.561154	1.78204
672	FKN(+.98)IVTPRTPPPSQGKGRGL	20	8.53253e-05	0.000151359	0.563727	1.77391
957	HYGSLPQKSHGRTQ(+.98)DEN(+.98)PVVH	21	1.75488e-06	3.11276e-06	0.563772	1.77377
302	KGVDAQGTLSKIFKLGGRDSRSGSPMARR	29	0.000712412	0.00126289	0.564113	1.77269
619	GAEGQRPGFGY	11	0.000655976	0.00115769	0.566627	1.76483
4434	HKGFKGVDAS	10	1.43426e-06	2.51723e-06	0.569778	1.75507
682	MDHARHGFL	9	3.00678e-05	5.27651e-05	0.569843	1.75487
1042	SQKRPSQRHGSKYLA	15	6.26099e-05	0.000109815	0.570138	1.75396
3980	KNIVTPRTPPPSQGKGRGLSLSRFSWGA	28	4.41288e-05	7.73579e-05	0.570449	1.753
3688	AEQKRALHFHGSKYLATA	18	0.000444622	0.000775164	0.573585	1.74342
0	SRFSWGAEGQRPGFGYGGRASDYKSAHKGFKGVDAQGTLSKIFKLGGRDSRSGSPMA	57	0.000303058	0.000527793	0.574198	1.74156
1945	HYGSLPQ(+.98)KSHGRTQDENPVVHFFKNIVT	28	0.000346261	0.000602682	0.574533	1.74054
583	EGQRPGFGYGGRASDYKSAHKGF	23	0.000339045	0.00058873	0.575892	1.73644
3015	GGRASDYKSAHKGFKGVDAQG	21	1.46884e-06	2.55022e-06	0.575969	1.7362
1993	IGRFFGGDRGAPKRGSGKDSHHPARTA	27	0.000111131	0.00019255	0.577155	1.73264
803	GAEGQRPGFGYGGRASDYKSAHKG	24	0.000100171	0.000173318	0.577959	1.73023
472	EGQRPGFGYGGRASDYKSAHKGFKGVDAQGTL	32	0.00018474	0.000318343	0.580318	1.72319
103	RHGFLPRHRDTGILDSIGRFFGGDRGAPKRG	31	0.000643774	0.00110902	0.580487	1.72269
1445	SLSRFSWN(+.98)AR	10	1.66295e-06	2.85917e-06	0.58162	1.71934
3058	TASTMDHARHGFLPRHRDTGIL	22	6.68698e-06	1.14777e-05	0.582605	1.71643
2495	EAEKRPSQRHGSKYL	15	5.53151e-05	9.49358e-05	0.582659	1.71627
2347	RGFFGDGRGAPKRGY	15	2.21273e-06	3.79647e-06	0.582838	1.71574
489	SQKRPSQRHGSKYL	14	6.95712e-05	0.000119338	0.582975	1.71534
1378	RPTPPPSQGKAR	12	0.000280921	0.000481781	0.58309	1.715
1146	RFFGGDRG	8	1.85491e-05	3.18056e-05	0.583201	1.71468
270	KGVDAQGTLSKIFKLGGRDSRSGSPMAR	28	0.000144444	0.000247276	0.58414	1.71192
4006	SRFSWGAEGQRPGFGYGGRASDYKSAHKGFKGVDAQ(+.98)GTLSK	41	3.31434e-06	5.66396e-06	0.585162	1.70893
859	LGGRDSRSGSPMAR	14	1.61002e-05	2.74322e-05	0.586909	1.70384
2032	FLPRHRDTGILDSIGRFFGGDRGAPKRG	28	1.74588e-05	2.9731e-05	0.587227	1.70292
594	TMDHARHGFLPRHRDT	16	3.04368e-05	5.17628e-05	0.588006	1.70066
841	HYGSLPQKSHGRTQ(+.98)DENPVVHFFKNIVT	28	9.96004e-05	0.000168848	0.589881	1.69526
2072	EGQRPGFGYGGRASDYKSAHKGFK	24	4.74383e-06	8.02355e-06	0.591238	1.69137
597	RASDYKSAHKGFKGVDAQGTL	21	1.02861e-05	1.7359e-05	0.592553	1.68761
477	GRTQDENPVVHF	12	0.00110584	0.00186543	0.592806	1.68689
118	KSAHKGFKGVDA	12	0.00412781	0.00695861	0.593195	1.68579
3459	SKIFKLGGRDSRSGS	15	1.96698e-06	3.31446e-06	0.593453	1.68505
201	GGRASDYKSAHKGFKGV	17	9.81316e-05	0.000165266	0.59378	1.68412
2295	AHYGSLPQKSHGRTQDEN(+.98)PVVHF	23	3.31239e-06	5.57126e-06	0.594549	1.68195
1127	GFLPRHRDT	9	3.95697e-05	6.63445e-05	0.596428	1.67665
3519	QRHGSKYL	8	4.43714e-07	7.36931e-07	0.602111	1.66082
139	GGDRGAPKRGSGKDSHHPARTA	22	0.000966891	0.00160199	0.603556	1.65685
1973	SKYLATASTMDHARHGFLPR	20	4.52981e-06	7.50039e-06	0.603943	1.65579
387	KYLATASTMDHA	12	1.22858e-05	2.03283e-05	0.604371	1.65461
2150	GSLPQKSHGRTQDENPVVH	19	3.53272e-05	5.84088e-05	0.604827	1.65337
946	GGRDSRSGSPM(+15.99)AR	13	8.26837e-06	1.36346e-05	0.606427	1.649
4143	KAARLSLSRF	10	1.72223e-05	2.83957e-05	0.60651	1.64878
1050	HGRTQ(+.98)DENPVVHFFKNIVT	19	7.91536e-06	1.30008e-05	0.608835	1.64248
1053	GAEGQRPGFGYGGRASDYKS	20	1.96431e-05	3.22274e-05	0.609516	1.64065
533	DRGAPKRGSGKDSHHPARTAHYG	23	0.000145443	0.000238488	0.609852	1.63974
155	KNIVTPRTPPPSQGKGRGLSL	21	0.00404405	0.00662786	0.610159	1.63892
1348	LLSAHKGF	8	2.53334e-06	4.15131e-06	0.61025	1.63867
2719	HGSKYLATSL	10	5.5492e-06	9.08303e-06	0.610941	1.63682
1531	GRFFGGDRAAPKGR	14	1.9472e-05	3.18153e-05	0.612032	1.6339
1119	LDSIGRFF	8	5.39888e-06	8.81625e-06	0.612379	1.63298
840	SQKRPSQRHGSKYLATA	17	0.000313256	0.00051042	0.613722	1.6294
1295	IVTPRTPPPSQGKGAEGQRPGFG	23	2.72376e-06	4.43437e-06	0.614238	1.62803
2919	VHFFKNIVTPRTPPPSQGKGRGLSLSR	27	2.43627e-06	3.95139e-06	0.616559	1.6219
196	RASDYKSAHKGF	12	0.000123734	0.000200089	0.618396	1.61709
976	KIFKLGGRDSRSGSPMA	17	0.000999068	0.00161493	0.618647	1.61643
1301	GQRPGFGYGGRASDYKSAHKGFKGVDA	27	4.65887e-06	7.50892e-06	0.620445	1.61175
4553	LVTRPTPPPSQGKRQL	16	2.21059e-05	3.55937e-05	0.621063	1.61014
1964	FKGVDAQGTLSKIFKLGGRDSRSGSPMAR	29	6.83276e-05	0.000110009	0.621108	1.61003
1271	GKGRGLSLSRF	11	1.90573e-05	3.06174e-05	0.622435	1.60659
1523	DENPVV	6	9.38158e-05	0.000150393	0.623804	1.60307
1047	YGSLPQK	7	1.01536e-05	1.61639e-05	0.628168	1.59193
1212	FLPRHRDTGILDSIGRFFGGDRGAPKRGSGKDSHHPARTA	40	0.000122936	0.000195504	0.628817	1.59029
4562	SGLPQKSHGA	10	1.62894e-06	2.58884e-06	0.629217	1.58928
1954	SLSRFSWGAEGQ(+.98)RPGFGYGGRASDYKSAHKGFKGVDA	37	1.82409e-05	2.8988e-05	0.629258	1.58917
432	RFSWGAEGQRPGFGYGGRASDYKSAHKG	28	2.70541e-05	4.29877e-05	0.629346	1.58895
1164	RFSWGAEG	8	1.23221e-05	1.95515e-05	0.630239	1.5867
520	EGQ(+.98)RPGFGYGGRASDYKSAHKGFKGVDA	28	0.000140161	0.00022112	0.633867	1.57762
1260	DYKSAHKGFKGVDAQ(+.98)GTLSKIFKLGGRDSRSGSPMARR	38	1.26786e-06	1.99701e-06	0.634881	1.5751
5109	ASTMDHARHGFLPRHRDTGILDSIGRFFGGD	31	9.43437e-06	1.48373e-05	0.635857	1.57268
243	FGGDRGAPKRG	11	0.00309365	0.00486054	0.636482	1.57114
1	EGQRPGFGYGGRASDYKSAHKGFKGVDAQGTLSKIFKLGGRDSRSGSPMA	50	0.000327357	0.000512954	0.63818	1.56696
854	VTPRTPPPSQ(+.98)G	11	3.45095e-05	5.40256e-05	0.638763	1.56553
5029	HYGSLPQKSHGRTQDEN(+.98)PVVHFFKNIVTPR	30	1.22381e-06	1.91249e-06	0.639905	1.56273
465	PRTPPPSQGKGRGLSLSRF	19	0.00162185	0.0025342	0.639985	1.56254
1034	SWGAEGQ(+.98)RPGFGYGGRASDYKSAHKGFKGVD	31	5.67425e-05	8.85763e-05	0.640606	1.56102
982	GAEGQRPGFG	10	6.14896e-05	9.59389e-05	0.640925	1.56025
235	SRFSWGAEGQ(+.98)RPGFGYGGRASDYKSAHKGFKGVDA	35	0.000388318	0.000605463	0.641357	1.55919
2997	LATASTMDH	9	4.91672e-06	7.66323e-06	0.641598	1.55861
2524	FKNLVTA	7	1.60574e-05	2.50072e-05	0.642112	1.55736
1334	HKGFKGVDAQGR	12	2.50432e-06	3.89883e-06	0.642324	1.55685
609	TASTMDHARHGF	12	8.27195e-06	1.28729e-05	0.642588	1.55621
823	HGSKYLA	7	0.00315517	0.00490081	0.643805	1.55327
598	GRFFGGDRG	9	0.00125346	0.00194478	0.644524	1.55153
991	PRHRDTGILD	10	0.000626671	0.00096752	0.647708	1.5439
1389	HYGSLPAGKSHQ	12	1.12813e-05	1.74101e-05	0.647973	1.54327
2204	QRPGFGYGGRASDYKSAHKGFKGVDAQGTLSKIFKLGGRDSRSGSPMA	48	4.07865e-06	6.28048e-06	0.649417	1.53984
1313	DSLGRF	6	1.2733e-05	1.96058e-05	0.64945	1.53976
221	HGRTQDENPVVHF	13	0.00162533	0.00250124	0.64981	1.53891
1149	QGTLSKIFK	9	0.000146953	0.00022529	0.652283	1.53308
117	SRFSWGAEGQRPGFGYGGRASDYKSAHKGFKGVDAQ(+.98)GTLSKIFKLGGRDSRSGSPMA	57	5.0752e-05	7.75528e-05	0.654418	1.52807
227	PRTPPPSQ(+.98)GKGRGLSL	16	0.00373074	0.00568792	0.655907	1.52461
1712	PRTPPPSQGKRALGSL	16	0.000363651	0.0005536	0.656884	1.52234
980	STMDHARHGFLPRHRDTGIL	20	2.86179e-05	4.35069e-05	0.65778	1.52027
2162	FLPRHRDTGILDSIGRFFGGDRGAPKR	27	3.32065e-06	5.0467e-06	0.657985	1.51979
354	SDYKSAHKGF	10	8.31262e-05	0.000126048	0.659478	1.51635
1966	KGAEGQRPGFGYGGRASDYKSAHKGFKGVDA	31	3.80419e-05	5.75937e-05	0.660521	1.51396
5112	GSLPQKSHGRTQ(+.98)DENPVVHFFKNIVT	26	7.33296e-06	1.10685e-05	0.662506	1.50942
693	AHYGSLPQKSHGRTQDEN(+.98)PVVHFF	24	5.35327e-05	8.06485e-05	0.663778	1.50653
290	SRFSWGAEGQRPGFGYGGRASDYKSAHKG	29	0.000519234	0.000781693	0.664243	1.50547
584	YKDSHHPARTA	11	6.75286e-06	1.016e-05	0.664651	1.50455
2372	NQGTLSKLFKL	11	1.91788e-06	2.88445e-06	0.664902	1.50398
88	FGGDRGAPKRGSGKDSHHPARTA	23	0.00193514	0.00290995	0.66501	1.50374
282	SGKDSHHPARTAHYGSLPQKS	21	0.000104647	0.000157083	0.666188	1.50108
3643	SGKDSRSGSPMRAR	14	0.000231587	0.000347233	0.66695	1.49936
2473	EGQRPGFGYNSRF	13	3.6159e-06	5.41815e-06	0.667367	1.49843
269	ASTMDHARHGF	11	7.63158e-05	0.000114281	0.667789	1.49748
1286	YGSLPQKSHGRTQ(+.98)DENPVVHFF	22	3.4603e-05	5.14346e-05	0.672757	1.48642
3508	SLPQKSHGRTQDENPVVHFFKNIVT	25	0.000469921	0.000696908	0.674294	1.48303
562	HYGSLPQKSHGRTQDEN(+.98)	17	0.000130061	0.000192718	0.674878	1.48175
1121	ATASTMDHARHGFL	14	3.06058e-05	4.53343e-05	0.675114	1.48123
68	HYGSLPQKSHGRTQDENPVVHF	22	0.0107552	0.0158945	0.676658	1.47785
2147	FKGVDAQ(+.98)GTLSKIFKLGGRDSRSGSPMARR	30	4.20995e-05	6.21823e-05	0.677033	1.47703
2017	HGFLPRHRDTGILDSIGRFFGGDRGAPKRGSGKDSHHPARTA	42	2.08714e-05	3.07897e-05	0.677869	1.47521
1197	DTGILDSI	8	0.000823129	0.00121271	0.678752	1.47329
1184	PGRSPLPSH	9	4.11596e-06	6.04613e-06	0.680759	1.46895
1502	EAQKRPSQRHGSKYLAT	17	0.000406648	0.000596905	0.681261	1.46787
415	SWGAEGQRPGFGYGGRASDYKSAHKGFKGVDA	32	0.00427558	0.00627463	0.681408	1.46755
937	SDYKSAHKGFKGVDAQ(+.98)GTLSKIFKLGGRDSRSGSPMARR	39	1.92141e-05	2.81118e-05	0.683487	1.46309
304	QGTLSKIFKLGGRDSRSGSPMA	22	0.00694158	0.0101456	0.684193	1.46158
3639	HGQGTLSKLFLK	12	2.59899e-06	3.77792e-06	0.687942	1.45361
109	GAEGQRPGFGYGGRASDY	18	0.00185711	0.00269902	0.68807	1.45334
1661	KSAHKGFKGVDAYC	14	2.38399e-05	3.46241e-05	0.688533	1.45236
72	KGFKGVDAQGTLSKIFKLGGRDSRSGSPMARR	32	0.000204402	0.000296338	0.689758	1.44978
2510	NCAHARHGF	9	1.8933e-06	2.7411e-06	0.690708	1.44779
4193	AEQKRPSERHGSKYLA	16	3.31749e-05	4.75692e-05	0.697403	1.43389
4079	GRFFGGDRGAPKRGSGKDSHHPARTAHYGSLPQKS	35	4.59268e-06	6.56768e-06	0.699285	1.43003
1934	SRFSWGAEGQRPGFGYGGRASDYKSAHKGFKGVDAQGTLSKIF	43	2.0267e-05	2.8944e-05	0.700216	1.42813
1195	LGGRDSRSGSPM(+15.99)ARR	15	1.48597e-05	2.12208e-05	0.700243	1.42808
479	SKYLATASTMDHA	13	0.000177264	0.000252878	0.700986	1.42656
1211	LPQKSHGRTQDENPVVHFF	19	3.1796e-05	4.51796e-05	0.703769	1.42092
818	FKGVDAQGTLSKIFKLGGRDSRSGSPMARR	30	0.000738427	0.0010478	0.704739	1.41897
943	ILDSIGRFFGGDRGAPKRG	19	1.48587e-06	2.1074e-06	0.705072	1.4183
494	VTPRTPPPSQ	10	0.000310507	0.000437568	0.70962	1.40921
996	SWGAEGQRPGFGYGGRASDYKSAHKGFKGVDAQ(+.98)GTLSKIFKLGGRDSRSGSPMARR	56	0.000151125	0.000212545	0.711025	1.40642
94	ATASTMDHARHGFLPR	16	2.0044e-05	2.81703e-05	0.71153	1.40542
2191	YGSLPQKSHGRTQDENPVVHFFKN(+.98)IVT	27	2.77263e-06	3.89059e-06	0.71265	1.40321
1900	KHGFKGVDAS	10	2.33352e-06	3.26854e-06	0.713933	1.40069
926	SRFSWGAEGQRPGFGYGGRASDYKSAHKGFKGVDAQGTLSKIFKLGGRDSRSGSPMARR	59	0.000434922	0.000608916	0.714256	1.40006
694	IVTPRTPPPSQGKGRGLSL	19	0.000254749	0.000355417	0.71676	1.39517
558	RTQDENPVVH	10	0.000773467	0.00107867	0.717054	1.39459
45	KSAHKGFKGVDAQGTL	16	0.000387118	0.000538984	0.718236	1.3923
169	GKDSHHPARTAHYG	14	1.10797e-05	1.54044e-05	0.719258	1.39032
4498	GRGLSLSRF	9	3.14325e-06	4.36433e-06	0.720214	1.38848
1152	STMDHARHGFLPRHRDTGILDSIGRFFGGDRGAPKRG	37	0.000164627	0.000227969	0.722148	1.38476
735	HYGSLPQ(+.98)KSHGRTQDENPV	19	4.11121e-05	5.68633e-05	0.722999	1.38313
2546	LVWGPVLPPSQGKAARL	17	0.000116995	0.000161261	0.725504	1.37835
897	SLSRFSW	7	0.000136392	0.000187981	0.725566	1.37823
5227	KLFKLGG	7	1.04096e-05	1.43421e-05	0.725807	1.37778
724	DHARHGFL	8	0.000197867	0.000272434	0.726293	1.37685
217	GRFFGGDRGAPKRGSGKDSHHPARTA	26	0.0111022	0.0152759	0.726779	1.37593
2305	SKIFKLGGRDSRSGSPM(+15.99)A	18	5.89763e-06	8.10417e-06	0.727727	1.37414
3608	QGGTLSKLF	9	1.26115e-05	1.72768e-05	0.729966	1.36993
163	EGQRPGFGYGGRASDYKSAHKGFKGVDA	28	0.00404512	0.00553783	0.730452	1.36902
3628	GRFFGGWLGAPKGR	14	5.97971e-06	8.18034e-06	0.730986	1.36802
1958	HGFLPRHRDTGILDSIGRFFGGDRGAPKRG	30	8.87099e-06	1.20931e-05	0.73356	1.36322
2157	GRTQDEN(+.98)PVV	10	3.31255e-05	4.51185e-05	0.734189	1.36205
1360	HGSKYLATHY	10	1.60843e-05	2.18944e-05	0.734633	1.36122
21	SRFSWGAEGQRPGFGYGGRASDYKSAHKGFKG	32	0.000191266	0.000260323	0.734724	1.36106
988	FKNIVTPR	8	2.65866e-05	3.61578e-05	0.735294	1.36
2307	QGTLSKIFKLGGRDSRSGSPM(+15.99)A	22	0.000233077	0.000316712	0.735929	1.35883
941	HPARTAHYG	9	3.40641e-06	4.62733e-06	0.736149	1.35842
173	HYGSLPQ(+.98)KSHGRTQDENPVVH	21	0.000496755	0.000672716	0.738432	1.35422
1133	TGILDSIGRFFGGDRGAPKR	20	1.00585e-06	1.36177e-06	0.738636	1.35385
135	SKIFKLGGRDSRSGSPMA	18	0.0018634	0.00251769	0.740122	1.35113
71	GGRASDYKSAHKGFKGVDA	19	0.00123575	0.00166889	0.740463	1.35051
691	KGVDAQ(+.98)GTLS	10	5.70512e-05	7.69846e-05	0.741073	1.34939
1190	YGSLPQ(+.98)KS	8	1.98353e-05	2.67402e-05	0.741781	1.34811
1023	YGSLPQ(+.98)KSH	9	3.39686e-06	4.57517e-06	0.742456	1.34688
536	KNIVTPRTPPPSQGKGRGLSLS	22	0.000125186	0.000168378	0.743485	1.34502
3137	PARTAHYG	8	1.27557e-06	1.71535e-06	0.743622	1.34477
4094	FKNIVTPRTPPPSQGKGRGLSLS	23	3.36761e-06	4.51337e-06	0.74614	1.34023
384	DENPVVHFF	9	0.000383341	0.000513235	0.746911	1.33885
326	SRFSWGAEGQRPG	13	0.000193468	0.000256861	0.753201	1.32767
646	SWGAEGQRPGFGYGGRA	17	0.000285574	0.000378198	0.755092	1.32434
485	HGSKYLATA	9	0.00671045	0.0088713	0.756423	1.32201
3106	ASTMDHARHGFLPRHRDTGILDS	23	4.26072e-06	5.62944e-06	0.756865	1.32124
734	EGQRPGFGY	9	0.00113404	0.00149465	0.758733	1.31799
182	PRTPPPSQGKGRGL	14	0.00465418	0.00613024	0.759217	1.31715
1040	SLPQ(+.98)KSHGR	9	1.32923e-05	1.74884e-05	0.760061	1.31568
210	SLSRFSWGAEGQRPGFGYGGRASDYKSAHKGFKGVDA	37	0.000335766	0.00044147	0.760565	1.31481
758	EGQRPGFGYGGRASDYKSAHKGFKGVDAQ(+.98)GTLSKIFKLGGRDSRSGSPMARR	52	7.44466e-05	9.73868e-05	0.764442	1.30814
2959	ASQKRPSQRHGSKY	14	1.50831e-06	1.9718e-06	0.764944	1.30729
1044	TASTMDHARHGFLPRHRDTGILDSIGR	27	1.92127e-05	2.51055e-05	0.765277	1.30672
884	RHGSKYLAT	9	9.7749e-05	0.000127409	0.767204	1.30343
797	ARHGFLPRHRDT	12	3.18867e-05	4.13941e-05	0.77032	1.29816
473	GRFFGGDRGAPKRGSGKDSHHPAR	24	0.000115317	0.000149637	0.770641	1.29762
167	SRFSWGAEGQ(+.98)RPGFGYGGRA	20	1.20191e-05	1.55092e-05	0.774962	1.29039
932	ASQKRPSQRHGSKYL	15	3.6432e-05	4.69979e-05	0.775184	1.29002
708	SRFSWGAEGQRPGFGYGGRASDYKS	25	0.000173719	0.000223934	0.775759	1.28906
353	IGRFFGGDRGAPKRG	15	0.000326797	0.000420139	0.777831	1.28563
1191	FFGGDRGAPKRGSGKDSHHPARTAHYG	27	5.11875e-05	6.58051e-05	0.777865	1.28557
550	QGTLSKIFKLGGRDSRSGSPMARR	24	0.0140262	0.0180236	0.778214	1.28499
658	PVVHFFKNIVT	11	3.98782e-05	5.12426e-05	0.778224	1.28498
544	STMDHARHGF	10	0.000139736	0.000179516	0.778406	1.28468
3154	NIVTPRTPPPSQ	12	2.82056e-07	3.62025e-07	0.779106	1.28352
332	PRTPPPSQGKGRGLSLS	17	0.00033477	0.000429624	0.779216	1.28334
1331	KGVDAQGKLF	10	8.47356e-06	1.0863e-05	0.780041	1.28198
637	PSQRHGSKYL	10	0.000212153	0.0002719	0.780261	1.28162
1009	IGRFFGG	7	1.98801e-05	2.54472e-05	0.781228	1.28004
4200	TPRPPPSQGKAR	12	8.03457e-05	0.000102593	0.783148	1.2769
133	KNIVTPRTPPPSQGKGRGL	19	0.00261814	0.0033426	0.783267	1.2767
409	GYGGRASDYKSAHKGFKGVDAQ(+.98)GTLSKIFKLGGRDSRSGSPMA	43	1.37896e-05	1.75577e-05	0.785385	1.27326
85	SRFSWGAEGQRPGFGYGGRA	20	0.000370504	0.000471268	0.786185	1.27197
2738	YMMARHGFL	9	7.48354e-06	9.51745e-06	0.786297	1.27178
391	HGFLPRHRDT	10	0.000271679	0.000345067	0.787323	1.27013
51	HGSKYLATASTMDHARH	17	9.31926e-05	0.000118208	0.788381	1.26842
796	KGFKGVDAQ	9	4.24457e-06	5.38026e-06	0.788915	1.26756
1316	PVVHFF	6	3.12807e-05	3.95843e-05	0.79023	1.26545
2288	SRFSWGAEGQRPGFGYGGRASDYKSAHKGFKGVDAQ(+.98)GTLSKIFKLGGRD	49	1.18958e-05	1.50523e-05	0.7903	1.26534
3016	GRASDYKSAHKGFKGVDAQGTL	22	1.13063e-06	1.43048e-06	0.790389	1.2652
502	GAPKRGSGKDSHHPARTAHYG	21	1.69591e-05	2.14249e-05	0.791558	1.26333
149	RASDYKSAHKGFKG	14	6.5912e-07	8.31774e-07	0.792426	1.26195
581	YKSAHKGFKG	10	1.3804e-06	1.74183e-06	0.792503	1.26182
220	VTPRTPPPSQGKG	13	1.08679e-05	1.36989e-05	0.793336	1.2605
457	ATASTMDHA	9	0.000747515	0.000941763	0.79374	1.25986
13	ASDYKSAHKGFKGVDA	16	0.00159099	0.00199942	0.795725	1.25672
1159	GRASDYKSAHKGFKGVDAQG	20	3.5543e-06	4.46479e-06	0.796073	1.25617
3598	SKLFKLG	7	1.44999e-05	1.8173e-05	0.79788	1.25332
1107	GSLPQ(+.98)KSHGR	10	6.22029e-06	7.79374e-06	0.798114	1.25295
1971	HYGSLPQKSHGRTQDEN(+.98)PVVHFFKN	25	9.12061e-06	1.14114e-05	0.799255	1.25117
1556	AHSLGFKGVDA	11	1.54502e-06	1.92915e-06	0.800879	1.24863
1423	FKGVDA	6	0.000312258	0.000389415	0.801866	1.24709
3061	GQRPGFG	7	2.46318e-06	3.06574e-06	0.803452	1.24463
579	SAHKGFKGVDA	11	3.02713e-05	3.75185e-05	0.806837	1.23941
4132	HGSKYLATASSR	12	1.66854e-06	2.06724e-06	0.807133	1.23895
1049	Q(+.98)GTLSKIFKLGGRDSRSGSPMARR	24	0.00430838	0.00533655	0.807334	1.23865
7	RASDYKSAHKGFKGVDAQGTLSKIFKLGGRDSRSGSPMA	39	0.000109902	0.000136119	0.807395	1.23855
2112	HYGSLPQK	8	0.00036609	0.000453111	0.807947	1.2377
5251	HYGSLPQKSSHG	12	9.21327e-07	1.13791e-06	0.809665	1.23508
605	LGGRDSRSGSPMARR	15	0.000825994	0.00101959	0.810124	1.23438
5162	AHYGSLPQKSHGRTQDENPVVHFFKNIVT	29	2.47033e-05	3.04927e-05	0.810139	1.23436
885	GAEGQRPGFGYG	12	0.00010167	0.000125428	0.810587	1.23367
1012	FKGVDAQGTLSKIFKLGGRDSRSGSPMA	28	7.96624e-05	9.78627e-05	0.814022	1.22847
482	AHKGFKGVDAQGTLSKIFKLGGRDSRSGSPMA	32	2.83962e-05	3.47747e-05	0.816576	1.22463
732	RHGFLPRHRDT	11	0.00136732	0.00166873	0.819376	1.22044
214	FKGVDAQGTLSKIFKL	16	6.12961e-05	7.47433e-05	0.820088	1.21938
1038	GILDSIGRF	9	2.34119e-05	2.85313e-05	0.820568	1.21867
599	FGGDRGAPKRGSGKDSHHPAR	21	2.77218e-05	3.37589e-05	0.821172	1.21777
164	HYGSLPQKSH	10	0.00925886	0.0112719	0.821414	1.21741
1024	FLPRHRDTGI	10	5.17996e-05	6.30327e-05	0.821789	1.21686
4139	YCKSAHKGFKGV	12	1.22494e-06	1.48694e-06	0.8238	1.21389
914	SHHPARTAHYGSLPQKSHGRTQDENPVVHF	30	0.000270067	0.000327515	0.824592	1.21272
1114	PRTPPPSQGKGAEGQRPGFGYGGR	24	2.49439e-05	3.01806e-05	0.82649	1.20994
1242	FLPRHRD	7	5.04783e-05	6.10671e-05	0.826604	1.20977
2009	GVDAQGTLSKIFKLGGRDSRSGSPMA	26	9.90726e-06	1.19834e-05	0.826749	1.20956
1953	GRTQ(+.98)DENPVVHFFKNIVT	18	6.63489e-06	8.02421e-06	0.826859	1.2094
146	FKGVDAQ(+.98)GTLSKIFKL	16	2.15916e-05	2.60854e-05	0.827728	1.20813
127	KNIVTPRTPPPSQ(+.98)GKGRGL	19	0.00065393	0.000788882	0.828933	1.20637
764	STM(+15.99)DHARHGFL	11	7.76301e-05	9.36182e-05	0.82922	1.20595
2056	KNIVTPRTPPPSQ(+.98)GKGRGLSLSR	23	8.80799e-06	1.06125e-05	0.829962	1.20487
1223	SWGAEGQRPGFGYGGRASDYKS	22	5.101e-05	6.1299e-05	0.83215	1.20171
2926	SHHPARTAHYGSLPQKSHGRTQ	22	3.14505e-06	3.77292e-06	0.833586	1.19964
2371	HYGSLPQKSS	10	1.36421e-05	1.63293e-05	0.835436	1.19698
747	SHHPARTAHY	10	0.00012075	0.00014441	0.836162	1.19594
176	GAEGQ(+.98)RPGFGYGGRASDY	18	0.000186653	0.000223013	0.836961	1.1948
2241	SHHPARTAHYGSLPQKSHGRTQDENPVVHFFKN(+.98)IVT	36	1.06638e-05	1.27306e-05	0.83765	1.19382
90	GGRASDYKSAHKGFKG	16	2.11121e-05	2.51973e-05	0.837872	1.1935
997	FKNIVTPRTPPPSQGKGRGLSLSR	24	5.32626e-05	6.34354e-05	0.839635	1.19099
1328	KGFKGVDAQGR	11	7.10426e-07	8.43741e-07	0.841995	1.18766
886	SLPQKSHGRTQ(+.98)	11	0.000195495	0.000232147	0.842116	1.18749
62	GRFFGGDRGAPKRG	14	0.0146994	0.0174386	0.842924	1.18635
1951	RTQDENPVVHFFKNIVT	17	8.20912e-05	9.73387e-05	0.843356	1.18574
994	FLPRHRDT	8	5.1369e-05	6.09021e-05	0.843468	1.18558
1120	RHGFLPRHRDTGILDSIGRFFGGDRGAPKRGSGKDS	36	0.000160438	0.000190171	0.843653	1.18532
442	RTQDENPVVHFF	12	0.000467747	0.000553679	0.844797	1.18372
1369	GRFFGGRHG	9	1.74472e-05	2.05996e-05	0.846968	1.18068
5359	KGGALGLSLSRF	12	3.3341e-06	3.93648e-06	0.846975	1.18067
1460	FGGDRGAPKRGH	12	7.39993e-06	8.71862e-06	0.84875	1.1782
582	GAEGQRPGFGYGGRA	15	0.000374495	0.000441205	0.8488	1.17813
669	SLPQKSHGRTQ	11	6.41427e-05	7.55631e-05	0.848863	1.17805
968	EGQRPGFGYGGRASDYKSAHKG	22	0.000218871	0.000257705	0.849306	1.17743
504	GRTQDENPVVHFFKN	15	9.61124e-06	1.12886e-05	0.851408	1.17452
1007	SWGAEGQRPGFGYGGRASDYK	21	4.95255e-05	5.80728e-05	0.852817	1.17258
972	GSLPQKSHGRTQ(+.98)DENPVVHFF	21	0.000339921	0.000397855	0.854384	1.17043
954	FSWGAEGQRPGFGYGGRASDYKSAHKGFKGVDA	33	0.000589906	0.00068897	0.856214	1.16793
969	AHYGSLPQ(+.98)KS	10	2.68929e-06	3.14005e-06	0.856448	1.16761
666	GGRDSRSGSPMA	12	0.00672213	0.00781815	0.859811	1.16305
331	EGQRPGFGYGGRASDY	16	0.00216912	0.0025208	0.860488	1.16213
572	LATASTMDHARHG	13	2.48105e-05	2.88116e-05	0.861127	1.16127
552	RDSRSGSPMAR	11	0.000694676	0.00080534	0.862587	1.1593
183	TMDHARHGFL	10	0.000369279	0.000427746	0.863314	1.15833
833	SLPQKSHGRTQDENPVVH	18	0.000834089	0.000965359	0.864019	1.15738
1167	HKGFKGVDAQGTLSKI	16	2.33461e-05	2.70183e-05	0.864083	1.1573
1307	LSKLFKL	7	1.93403e-05	2.23149e-05	0.866697	1.15381
784	RGAPKRGSGKDSHHPARTAHY	21	2.62911e-05	3.03325e-05	0.866762	1.15372
643	SKYLATASTMDH	12	5.2116e-06	6.00864e-06	0.86735	1.15294
1430	PRTPPPSQGKLRQ	13	0.00245501	0.00282921	0.867735	1.15242
794	KN(+.98)IVTPRTPPPSQGKGRGLSL	21	7.929e-05	9.11756e-05	0.869641	1.1499
1395	QGTLSKLFKL	10	1.52665e-05	1.75537e-05	0.869703	1.14982
1021	SWGAEGQRPG	10	4.05515e-05	4.65863e-05	0.87046	1.14882
2296	HRDTGILDS	9	8.91422e-06	1.01952e-05	0.874351	1.14371
5032	SHGRTQDENPVVHFFKNIVT	20	6.60895e-06	7.558e-06	0.874431	1.1436
1397	HGSKYLATRGH	11	1.00044e-06	1.14167e-06	0.876295	1.14117
63	KNIVTPRTPPPSQGKGRGLSLSRF	24	0.00259087	0.00295457	0.876904	1.14038
125	KGVDAQGTLSKIFKL	15	0.000174242	0.000198308	0.878646	1.13811
2019	SIGRFFGGDRGAPKRGSGKDSHHPARTAHY	30	0.000163296	0.000185036	0.882509	1.13313
2444	NRDSKLFKL	9	5.58452e-06	6.32726e-06	0.882613	1.133
701	DSRSGSPMAR	10	6.27338e-05	7.10279e-05	0.883227	1.13221
1859	HFFKNL	6	8.28487e-06	9.36716e-06	0.884459	1.13063
1487	KNLVTPRTPPPSQGKRQL	18	0.000836616	0.000943517	0.886699	1.12778
590	LATASTMDHAR	11	2.02459e-05	2.27328e-05	0.890606	1.12283
122	GRFFGGDRGAPKR	13	0.00341733	0.00382769	0.892791	1.12008
292	ASDYKSAHKGF	11	0.000150077	0.000167825	0.894243	1.11826
3119	YGSLPQ(+.98)KSHGRTQDENPVVH	20	5.77965e-06	6.44905e-06	0.896201	1.11582
4620	HGRTQDENAFVHFF	14	4.46605e-06	4.98079e-06	0.896656	1.11526
86	SRFSWGAEGQRPGFGYG	17	0.000139136	0.000154794	0.898847	1.11254
662	EGQRPGFGYGGRASDYKS	18	0.000152365	0.000169226	0.900366	1.11066
915	SWGAEGQRPGFGYGGRASDYKSAHKG	26	0.000241429	0.000267954	0.901007	1.10987
2054	DTGILDSIGRFFGGDRGAPKRGSGKDSHHPARTAHYG	37	9.45777e-05	0.000104862	0.901925	1.10874
879	EGQRPGFGYGG	11	0.000384129	0.000424053	0.905853	1.10393
1069	ASTMDHARHGFLPRHRDTGILDSIGR	26	3.40957e-05	3.76111e-05	0.906533	1.1031
1174	KRPSQRHGSKYLATA	15	3.20648e-05	3.53298e-05	0.907587	1.10182
303	SDYKSAHKGFKGVDA	15	0.000604669	0.000665609	0.908445	1.10078
340	HYGSLPQKSHGRTQDENPV	19	0.000368365	0.000404906	0.909754	1.0992
480	YGSLPQKSHGRTQDENPVVH	20	0.000178808	0.000196443	0.910228	1.09863
3600	LVTPRTPPPSQGKAARLSL	19	7.18007e-05	7.8753e-05	0.91172	1.09683
411	RHGFLPRHR	9	0.0211945	0.0232298	0.912381	1.09603
185	ASTMDHARHGFL	12	0.000329569	0.000361064	0.91277	1.09557
4483	RFSWGAEGQ(+.98)RPGFGYGGRASDYKSA	25	5.75625e-06	6.30449e-06	0.91304	1.09524
362	FFGGDRGAPKRGSGKDSHHPAR	22	3.88508e-05	4.2533e-05	0.913427	1.09478
1182	SGSPMARR	8	0.00029382	0.000321472	0.913983	1.09411
1118	QGTLSKI	7	0.000448945	0.000491122	0.914121	1.09395
132	RFFGGDRGAPKRG	13	0.000300352	0.000328531	0.914228	1.09382
1247	SKIFKLGG	8	1.34464e-05	1.47043e-05	0.914459	1.09354
2517	HYGSLPQKFSSR	12	3.88048e-06	4.24234e-06	0.914701	1.09325
2065	HYGSLPQKSHGRTQDEN(+.98)PVVHFFKNIVT	28	5.1062e-05	5.56047e-05	0.918303	1.08897
564	PRTPPPSQ(+.98)GKGRGLSLSR	18	4.02757e-05	4.37601e-05	0.920376	1.08651
4600	QQGTLSKLFKL	11	2.01168e-06	2.18438e-06	0.920936	1.08585
190	STMDHARHGFL	11	0.000744716	0.000806285	0.923639	1.08267
1456	SSRFSWGA	8	5.64394e-05	6.09955e-05	0.925305	1.08073
1227	RDTGILD	7	8.17889e-05	8.83249e-05	0.926	1.07991
877	EGQRPGFGYG	10	0.000163009	0.000175709	0.927724	1.07791
275	SKIFKLGGRDSRSGSPMARR	20	0.00470293	0.00506847	0.927879	1.07773
866	GGDRGAPKR	9	5.62017e-05	6.05564e-05	0.928089	1.07748
2924	SHHPARTAHYGSLPQKSHGRTQDENPV	27	1.32552e-05	1.42783e-05	0.928345	1.07719
2958	SHHPARTAHYGSLPQ	15	5.63591e-06	6.0592e-06	0.930141	1.07511
1144	KNIVTPR	7	0.000181292	0.000194501	0.932089	1.07286
246	IVTPRTPPPSQGKGRGLSLSR	21	0.000233198	0.000249439	0.93489	1.06964
3141	FLPRHRDTG	9	1.49227e-06	1.59607e-06	0.93497	1.06955
1355	SKYLAT	6	0.000191537	0.000204595	0.936179	1.06817
2104	HGRTQDENPV	10	6.86025e-06	7.32168e-06	0.936978	1.06726
785	QGTLSKIFKLGGRDSRS	17	2.88193e-05	3.07111e-05	0.938402	1.06564
1963	KGFKGVDAQ(+.98)GTLSKIFKL	18	2.64513e-06	2.81248e-06	0.940498	1.06327
3423	SWGAEGQ(+.98)RPGFGYGGRASDYKSAHKGFKGVDAQGTLSKIFKLGGRDSRSG	50	6.97911e-07	7.39885e-07	0.943269	1.06014
904	KN(+.98)IVTPRTPPPSQ(+.98)GKGRGL	19	2.47912e-05	2.61729e-05	0.947208	1.05573
54	PRTPPPSQGKGAEGQRPGFGYGGRASDY	28	0.000255402	0.000269197	0.948754	1.05401
731	SLPQKSHGRTQDENPVVHFFKN	22	0.000391776	0.000412742	0.949205	1.05351
471	ATASTMDHARH	11	4.18687e-05	4.40096e-05	0.951354	1.05113
1630	KGVDAQGTLSS	11	7.93155e-06	8.33269e-06	0.95186	1.05057
642	YGSLPQKSHG	10	0.00017562	0.000184174	0.953554	1.04871
713	FKGVDAQG	8	5.69878e-05	5.96112e-05	0.955993	1.04603
33	HKGFKGVDAQGTLSKIFKLGGRDSRSGSPMARR	33	0.000662112	0.000691721	0.957194	1.04472
2130	RFFGGDRGAPKRGSGKDSHHPARTA	25	5.49191e-05	5.73476e-05	0.957654	1.04422
2144	HKGFKGVDAQ	10	1.38245e-05	1.44121e-05	0.95923	1.0425
2205	HRDTGIL	7	2.03689e-05	2.12072e-05	0.960473	1.04115
560	PRTPPPSQ(+.98)GKGA	12	3.74209e-05	3.88848e-05	0.962351	1.03912
4051	DYKSAHKGFKGVDAQGTL	18	6.08564e-06	6.31242e-06	0.964075	1.03726
748	SRFSWGAEGQRPGFGYGGRASDYK	24	0.000161409	0.000166411	0.96994	1.03099
608	RDSRSGSPMARR	12	0.000536475	0.000552219	0.97149	1.02935
2	SRFSWGAEGQRPGFGYGGRASDY	23	0.000751822	0.000773293	0.972234	1.02856
931	PRTPPPSQ(+.98)GKGAEGQRPGFGYGGRASDY	28	1.56295e-05	1.60495e-05	0.973831	1.02687
906	KRPSQRHGSKYL	12	2.14165e-06	2.19732e-06	0.974666	1.02599
1056	GAEGQRPGFGYGGRASDYKSAHKGFKGVDAQ(+.98)GTLSKIFKLGGRDSRSGSPMARR	54	0.000121189	0.000124276	0.975161	1.02547
111	HKGFKGVDAQGTL	13	0.00115156	0.0011802	0.975736	1.02487
213	APKRGSGKDSHHPART	16	2.75317e-05	2.82121e-05	0.975884	1.02471
70	RFSWGAEGQRPGFGYGGRASDY	22	6.90255e-05	7.05817e-05	0.977951	1.02255
1001	GAEGQRPGFGYGGRASDYKSAHK	23	5.26345e-05	5.38135e-05	0.978091	1.0224
4522	CYRNDRSSGSPMAR	14	1.14489e-05	1.16897e-05	0.979398	1.02104
568	GGDRGAPKRG	10	0.000450278	0.00045951	0.979908	1.0205
2193	FFGGDRGAPK	10	9.78676e-06	9.97827e-06	0.980808	1.01957
2536	LSSPQKSHGRTQN(+.98)	13	2.79234e-06	2.84172e-06	0.982623	1.01768
576	KNIVTPRTPPPSQ	13	0.000232926	0.000236908	0.983192	1.0171
259	AHYGSLPQKSHGRTQDENPVVHFF	24	0.000808296	0.000821558	0.983857	1.01641
578	QGTLSKIFKLGGRDSRSGS	19	5.24184e-05	5.3041e-05	0.988262	1.01188
649	RTQ(+.98)DENPVVH	10	5.14718e-05	5.20546e-05	0.988803	1.01132
2097	HRDTGILDSIGR	12	9.3623e-06	9.45692e-06	0.989995	1.01011
5010	SLSRFSWGAEGQRPGFGYGGRASDYKSAHKGFKGVDAQGTLSKIFKL	47	1.41948e-06	1.43009e-06	0.992584	1.00747
1341	FKNLVTR	7	3.42689e-05	3.45114e-05	0.992973	1.00708
1273	ASQKRPSQRHGSKYLA	16	1.32472e-05	1.33281e-05	0.99393	1.00611
3172	SQ(+.98)KRPSQRHGSKYLATA	17	7.50219e-06	7.54734e-06	0.994018	1.00602
895	GAEGQ(+.98)RPGFGY	11	0.000121797	0.000122079	0.997687	1.00232
1268	KNIVTPRTPPPSQGKGAEGQRPGFGYGGR	29	1.79159e-05	1.79557e-05	0.997782	1.00222
1420	FLPRHR	6	0.000243682	0.000244103	0.998279	1.00172
834	IVTPRTPPPSQGKGRGL	17	0.000140114	0.00014026	0.998956	1.00105
563	KIFKLGGRDSRSGSPMARR	19	0.00591881	0.0059071	1.00198	0.998021
3462	GSLPQKSHGRTQ(+.98)D	13	3.84512e-05	3.83533e-05	1.00255	0.997453
382	SRFSWGAEGQRPGFGYGGRASDYKSAH	27	0.000448165	0.000446727	1.00322	0.996791
5165	LSRFSW	6	1.13754e-05	1.13322e-05	1.00381	0.996208
438	EGQRPGFGYGGRA	13	0.000660501	0.0006567	1.00579	0.994246
1484	HGSKYLAA	8	7.93509e-06	7.87619e-06	1.00748	0.992578
105	SRFSWGAEGQRPGFG	15	0.000339848	0.000337015	1.00841	0.991662
1611	RPTPPPSQGKVRKDLS	16	0.00014867	0.000147269	1.00951	0.990577
41	FGGDRGAPKRGSGKDSHHPART	22	0.000489091	0.000484476	1.00952	0.990566
1631	HGSKYLATQG	10	1.5944e-05	1.57283e-05	1.01371	0.986477
112	QGTLSKIFKLGGRDSRSGSPMAR	23	0.011072	0.0109061	1.0152	0.985023
2408	TQGTLSKLFKL	11	1.71451e-06	1.6852e-06	1.01739	0.982907
309	KNIVTPRTPPPSQGKG	16	0.000204898	0.000201379	1.01747	0.982826
3437	SRFSWGAEGQRPGFGYGGRASDYKSAHKGFKGVDAQ(+.98)GTLSKIF	43	3.86567e-06	3.79887e-06	1.01758	0.982721
777	STMDHARHGFLPRHRDTGILDSIGRFFGGDRGAPKRGSGKD	41	0.000133901	0.000131556	1.01783	0.982484
1635	RALSLSRF	8	1.08841e-05	1.06854e-05	1.0186	0.98174
3	SDYKSAHKGFKGVDAQGTLSKIFKLGGRDSRSGSPMA	37	0.000223219	0.000218237	1.02283	0.977684
505	ASTM(+15.99)DHARHGFL	12	5.3269e-05	5.19078e-05	1.02622	0.974446
373	GAPKRGSGKDSHHPART	17	3.06775e-05	2.98643e-05	1.02723	0.973493
4108	RSQPGLCNMYKDSHHPARTA	20	1.05148e-05	1.02339e-05	1.02745	0.973288
2359	NVCGSLPQKSHGRTQN(+.98)	16	2.21193e-05	2.15236e-05	1.02768	0.973069
967	KIFKLGGRDS	10	0.000189524	0.000184119	1.02935	0.971482
91	KNIVTPRTPPPSQGKGRG	18	0.00023014	0.000223431	1.03003	0.970847
517	KGVDAQGTL	9	0.00082615	0.000801943	1.03019	0.970699
549	GILDSIGRFFGGDRGAPKRG	20	4.44307e-05	4.30614e-05	1.0318	0.969181
1403	HGSKYLFATSR	11	2.36283e-05	2.28825e-05	1.03259	0.968436
1225	GILDSIGRFFGGDRGAPKR	19	5.32185e-06	5.15164e-06	1.03304	0.968018
224	KSAHKGFKGV	10	0.000415578	0.000401866	1.03412	0.967005
57	KNIVTPRTPPPSQ(+.98)GKGRGLSLSRF	24	0.000250756	0.000242178	1.03542	0.96579
184	YGSLPQKSHGRTQ	13	4.68971e-05	4.51329e-05	1.03909	0.962381
903	KN(+.98)IVTPRTPPPSQGKGR	17	3.73782e-05	3.5772e-05	1.0449	0.957028
203	AHKGFKGVDA	10	0.00107344	0.00102622	1.04601	0.95601
1245	HYGSLPQ(+.98)K	8	3.06548e-05	2.92986e-05	1.04629	0.955762
49	YKSAHKGFKGVDAQGTLSKIFKLGGRDSRSGSPMARR	37	0.000887409	0.00084631	1.04856	0.953686
5008	HYGSLPQKSHGRTQDENPVVHFFKNIVTPRTPPPSQ(+.98)	36	1.56684e-05	1.48679e-05	1.05384	0.948912
824	GSLPQKSHGR	10	8.79623e-06	8.32742e-06	1.0563	0.946704
3751	CANHARHGFLPRHR	14	6.23165e-06	5.89531e-06	1.05705	0.946027
1102	FSWGAEGQRPGFGYGGRASDYKSAHKGFKGVDAQ(+.98)GTLSKIFKLGGRDSRSGSPM(+15.99)ARR	57	2.0509e-06	1.93722e-06	1.05868	0.944574
160	DTGILDSIGRFFGGDRGAPKRGSGKDSHHPARTA	34	0.00123898	0.00116961	1.05931	0.944012
1215	ILDSIGR	7	2.21781e-05	2.09179e-05	1.06024	0.943179
3114	SKYLATASTMDHARHGFLPRHRD	23	2.28043e-06	2.148e-06	1.06165	0.941926
1263	DHARHGFLPRHRD	13	2.15177e-05	2.02555e-05	1.06231	0.941341
192	YGSLPQKSHGRTQ(+.98)	13	4.1838e-05	3.93576e-05	1.06302	0.940713
2428	LSPQKSHGSL	10	2.52023e-06	2.36982e-06	1.06347	0.94032
256	GRTQDENPVVHFFKNIVT	18	0.000280212	0.000263478	1.06351	0.940281
1409	ARHGFL	6	9.28745e-05	8.71175e-05	1.06608	0.938013
2420	GRFFGGVWGAPKGR	14	1.52831e-05	1.43076e-05	1.06818	0.93617
17	KNIVTPRTPPPSQGKGRGLSLSR	23	0.000232075	0.000216382	1.07252	0.932381
532	FGYGGRASDYKSAHKGFKGVDAQGTLSKIFKLGGRDSRSGSPMA	44	1.75575e-05	1.63038e-05	1.0769	0.928592
979	SKYLATAS	8	0.000109117	0.000101265	1.07754	0.928043
2332	ASDYKSAHKAPWGVDA	16	1.00636e-05	9.32465e-06	1.07924	0.926574
1006	GVDAQGTLSKIFKLGGRDSRSGSPMARR	28	0.000352376	0.000326471	1.07935	0.926487
15	YGGRASDYKSAHKGFKGVDAQGTLSKIFKLGGRDSRSGSPMA	42	4.17106e-05	3.86329e-05	1.07966	0.926213
3487	SLSRFSWGAEGQRPGFGYGGRASDYKSAHKG	31	8.13913e-06	7.52779e-06	1.08121	0.924889
34	GRASDYKSAHKGFKGVDAQGTLSKIFKLGGRDSRSGSPMA	40	0.000215795	0.000199583	1.08123	0.924869
405	GTLSKIFKLGGRDSRSGSPMARR	23	0.0010698	0.000989348	1.08132	0.924798
1277	ASTMDHARHGFLPRHRDTGILDSIGRFFGGDRGAPKRGSGKD	42	4.83096e-05	4.46274e-05	1.08251	0.923778
2322	VTRPTPPPSQGKAR	14	4.02748e-05	3.71677e-05	1.0836	0.922853
656	IVTPRTPPPSQ	11	5.49664e-05	5.07126e-05	1.08388	0.922611
367	FGGDRGAPKR	10	0.000827643	0.000763343	1.08423	0.92231
1189	FKLGGRDSRSGSPMA	15	0.000304859	0.00028117	1.08425	0.922294
786	DSHHPARTAHYG	12	2.60613e-05	2.40132e-05	1.08529	0.921412
1276	HKGFKGVDAQ(+.98)G	11	1.39887e-05	1.28579e-05	1.08795	0.919162
987	SRFSWGA	7	0.00887912	0.00814273	1.09044	0.917065
2235	SLPQ(+.98)KSHGRTQ(+.98)	11	7.15558e-06	6.55729e-06	1.09124	0.916388
358	KIFKLGGRDSRSGSPMAR	18	0.00368541	0.00337561	1.09178	0.915939
4161	PGFGYGQNR	9	1.74887e-06	1.60164e-06	1.09193	0.915813
2240	STMDHARHGFLPRHRDTG	18	5.92772e-06	5.42222e-06	1.09323	0.914722
849	RHGFLPRH	8	0.000347604	0.000317848	1.09362	0.914396
1108	FSWGAEGQRPGFGYGGRASDYKSAHKG	27	7.38467e-05	6.74831e-05	1.0943	0.913827
811	LATASTMDHARH	12	1.8229e-05	1.66274e-05	1.09632	0.912143
1259	EGQRPGFGYGGRASDYK	17	2.02561e-05	1.8433e-05	1.0989	0.909999
940	RHGSKYLATA	10	0.000177851	0.000161837	1.09895	0.909962
2278	HARHGFLPRHRDTGILDSI	19	7.71909e-05	7.01806e-05	1.09989	0.909183
3176	SLSRFSWG	8	6.40716e-06	5.81713e-06	1.10143	0.90791
35	SAHKGFKGVDAQGTLSKIFKLGGRDSRSGSPMA	33	8.43157e-05	7.65463e-05	1.1015	0.907853
750	SWGAEGQRPGFGYGGRASDYKSAH	24	0.000112098	0.000101043	1.10941	0.901383
1940	KGFKGVDAQGTLSKIFKLGGRDSRSGSPMA	30	4.03158e-05	3.63396e-05	1.10942	0.901374
1552	HYGSLVQKSHGRTQN(+.98)	15	0.00090623	0.000816201	1.1103	0.900655
1588	HGSKYLAS	8	6.93072e-06	6.2355e-06	1.1115	0.899689
84	HYGSLPQKSHGRTQDENPVVH	21	0.00305306	0.00274381	1.11271	0.89871
720	AHYGSLPQKSHGRTQDENPVVHF	23	0.000680754	0.000611373	1.11348	0.898082
3537	SRFSWGAEGQ(+.98)RPGFGYGGRASDYKSAHK	28	2.25521e-06	2.02301e-06	1.11478	0.897036
679	VHFFKNIVT	9	0.000234517	0.000210042	1.11653	0.895635
75	PRTPPPSQGKGAEGQRPGFGYGGRA	25	3.07882e-05	2.75606e-05	1.11711	0.895167
1590	RGFFGGDRGAPKHGR	15	0.000169929	0.000152051	1.11758	0.894791
1558	HGSKYLATSW	10	5.83286e-06	5.21528e-06	1.11842	0.89412
93	HYGSLPQKSHGR	12	0.00178058	0.00158628	1.12249	0.89088
360	GGDRGAPKRGSGKDSHHPART	21	0.000504041	0.000448892	1.12286	0.890586
800	KIFKLGGRDSR	11	9.47472e-05	8.4372e-05	1.12297	0.890496
853	SWGAEGQRPGFG	12	0.000191376	0.000170324	1.1236	0.89
1377	HYGSLPQKSHGS	12	2.06581e-05	1.83635e-05	1.12495	0.888926
3531	GRDSRSGSPM	10	3.77775e-06	3.35284e-06	1.12673	0.887523
507	TASTMDHARHGFL	13	0.00012772	0.000113281	1.12746	0.88695
851	FSWGAEGQRPGFGYGGRAS	19	2.24053e-05	1.9871e-05	1.12754	0.886887
336	DRGAPKRGSGKDSHHPARTA	20	0.000613962	0.00054387	1.12888	0.885835
1185	GAEGQ(+.98)RPGFGYGGRA	15	2.59522e-05	2.29778e-05	1.12945	0.88539
540	GRTQDENPVVH	11	0.00110088	0.000973403	1.13096	0.884203
1222	HGFLPRH	7	8.86698e-05	7.83328e-05	1.13196	0.883422
40	HKGFKGVDAQ(+.98)GTLSKIFKL	19	4.44752e-05	3.9253e-05	1.13304	0.882583
1224	DTGILDS	7	0.000134909	0.000118813	1.13548	0.880688
5	SRFSWGAEGQRPGFGYGGRAS	21	0.000220712	0.000194358	1.13559	0.880596
4484	SRFSWGAEGQRPGFGYGGRASDYKSAHKGFKGVDAQ(+.98)G	37	6.21943e-06	5.46959e-06	1.13709	0.879437
1071	KIFKLGGRD	9	0.00011824	0.000103938	1.1376	0.879046
436	QRPGFGYGGRASDY	14	0.000126586	0.000111237	1.13798	0.878748
3555	PRTPPPSQGKGAEGQRPGFGYGG	23	4.60529e-06	4.04689e-06	1.13798	0.878747
2129	HRDTGILDSIGRF	13	1.73838e-06	1.52589e-06	1.13925	0.87777
1093	GTLSKIFKL	9	9.98586e-05	8.74816e-05	1.14148	0.876055
197	PRTPPPSQGKGRGLSL	16	0.00725434	0.00635142	1.14216	0.875534
913	RDSRSGSPMA	10	0.000160452	0.000140131	1.14502	0.873348
421	HGRTQDENPVVH	12	0.000826786	0.000719481	1.14914	0.870214
529	FKLGGRDSRSGSPMAR	16	0.00056032	0.000487395	1.14962	0.869852
3198	LGRFFG	6	2.24312e-06	1.95062e-06	1.14995	0.869602
657	DSRSGSPMARR	11	0.00125039	0.0010868	1.15052	0.869176
1231	GFKGVDA	7	9.4053e-05	8.17112e-05	1.15104	0.868778
1337	KYLATA	6	5.72394e-05	4.97001e-05	1.1517	0.868284
377	TQDENPVVH	9	0.000345372	0.000299878	1.15171	0.868276
488	FKGVDAQGTL	10	0.000350038	0.000303721	1.1525	0.867679
170	SRFSWGAEGQRPGFGYGG	18	0.000130884	0.000113359	1.1546	0.866102
783	KIFKLGGRDSRSG	13	7.73755e-05	6.68805e-05	1.15692	0.864363
907	RHGSKYL	7	0.000189686	0.00016335	1.16122	0.86116
699	RHGFLPRHRD	10	0.00054084	0.000465608	1.16158	0.860899
2033	HYGSLPQ(+.98)KSHGRTQ	14	3.4042e-05	2.92502e-05	1.16382	0.859237
2045	ASDYKSAHKGFKGVDAQ(+.98)GTLSKIFKLGGRDSRSGSPMA	38	7.73276e-05	6.63439e-05	1.16556	0.857959
1198	TAHYGSLPQKSHGRTQDENPVVHF	24	4.40694e-05	3.77752e-05	1.16662	0.857176
1073	LSKIFKLGGRDSRSGSPMARR	21	0.000222657	0.000190853	1.16664	0.857161
1392	FKNLVTH	7	3.41046e-05	2.92067e-05	1.1677	0.856386
342	QGTLSKIFKLGGRDSR	16	0.000455088	0.00038963	1.168	0.856165
18	HKGFKGVDAQGTLSKIFKLGGRDSRSGSPMA	31	0.000819706	0.000699491	1.17186	0.853344
873	GFLPRHR	7	0.00376628	0.00321374	1.17193	0.853293
3873	HYGSLP	6	3.42824e-06	2.92518e-06	1.17197	0.853261
639	GRDSRSGSPMA	11	0.000831646	0.000708524	1.17377	0.851954
264	GAEGQRPGFGYGGR	14	0.000510549	0.000434189	1.17587	0.850437
410	PRTPPPSQGKGRGLSLSR	18	0.000656427	0.000558177	1.17602	0.850326
166	HKGFKGVDAQGTLSKIFKL	19	9.5585e-05	8.1191e-05	1.17729	0.849411
357	SWGAEGQRPGFGYGGRASDY	20	0.000935828	0.000792917	1.18023	0.84729
156	Q(+.98)GTLSKIFKLGGRDSRSGSPMAR	23	0.00166412	0.0014093	1.18082	0.846873
2928	SHHPARTAHYGSLPQK	16	2.86713e-05	2.42793e-05	1.18089	0.846816
1401	HGGRFFNDRGAPKGR	15	6.34413e-06	5.35492e-06	1.18473	0.844074
3089	KRPSQRHGSKYLAT	14	1.05981e-05	8.93678e-06	1.1859	0.843243
1379	RPTPPPSQGKLQR	13	0.00170329	0.00143498	1.18698	0.842477
725	FSWGAEGQRPGFGYGGRASDYKSAHKGFKGVDAQ(+.98)GTLSKIFKLGGRDSRSGSPMA	55	3.52785e-05	2.96946e-05	1.18804	0.841721
881	Q(+.98)GTLSKIFKL	10	0.000228593	0.000192149	1.18966	0.840574
439	VTPRTPPPSQG	11	0.000636943	0.0005353	1.18988	0.84042
307	HGRTQDENPVVHFF	14	0.00291269	0.0024438	1.19187	0.839018
350	SHHPARTAHYGSLPQKSHGRTQDENPVVHFF	31	0.000957381	0.000802346	1.19323	0.838064
1363	QGTLSKLF	8	0.000698751	0.00058364	1.19723	0.835262
1166	GDRGAPKRG	9	1.30336e-05	1.0873e-05	1.19871	0.834227
4579	PRTPTVPPSQGKAR	14	4.61938e-05	3.84946e-05	1.20001	0.833328
601	IVTPRTPPPSQG	12	0.000111319	9.26955e-05	1.20091	0.832702
2107	AEGQRPGFGY	10	4.20425e-05	3.50004e-05	1.2012	0.832501
1365	RFSWGA	6	0.000441242	0.000366863	1.20274	0.831433
4149	HYGSLPQKSHQ	11	1.66849e-05	1.38428e-05	1.20531	0.829663
2220	FSWGAEGQRPGFGYGGRASDYKSAHKGFK	29	4.96757e-06	4.12005e-06	1.2057	0.82939
674	FKLGGRDSRSGSPMARR	17	0.00420142	0.00348219	1.20654	0.828814
1686	HGSKYLAGP	9	1.52599e-05	1.26393e-05	1.20734	0.828266
684	DSIGRFFGGDRGAPKRG	17	0.000132717	0.000109874	1.20791	0.827879
2057	KNIVTPRTPPPSQGKGAEGQRPGFGYGGRASDYKSA	36	6.89554e-05	5.69739e-05	1.2103	0.826243
2344	KNLVTPRTPPPSQGKQR	17	6.81675e-05	5.61132e-05	1.21482	0.823166
2346	YCHYGSLPQKSH	12	1.53379e-05	1.25972e-05	1.21756	0.821316
989	GRASDYKSAHKGFKGVDAQGTLSKIFKLGGRDSRSGSPMARR	42	0.00038672	0.000317577	1.21772	0.821207
1128	YGGRASDYKSAHKG	14	1.02223e-06	8.381e-07	1.2197	0.819873
689	DENPVVH	7	0.000563805	0.000462089	1.22012	0.819591
804	SRFSWGAEGQ	10	2.62378e-05	2.14646e-05	1.22238	0.818078
312	HYGSLPQKSHGRTQ(+.98)	14	0.00116905	0.000955604	1.22336	0.817421
26	GAEGQRPGFGYGGRASDYKSAHKGFKGV	28	0.000344578	0.000281482	1.22415	0.81689
706	GRDSRSGSPMARR	13	0.00072705	0.000593669	1.22467	0.816546
225	GRFFGGDRGAPKRGSGKDSHHPART	25	0.00477817	0.00389069	1.2281	0.814265
1648	LFKLGG	6	1.14756e-06	9.33959e-07	1.22871	0.813863
345	PRTPPPSQ(+.98)GKGRGL	14	0.00146725	0.00119396	1.2289	0.813736
2030	ASDYKSAHKGFKGVDAQGTLSKIFKLGGRDSRSGSPMAR	39	1.24133e-06	1.00836e-06	1.23105	0.812316
1451	RGFFGGDRAAPKGR	14	6.49781e-05	5.26651e-05	1.2338	0.810505
561	SHHPARTAHYGSLPQKSHGRTQDENPVVH	29	5.99463e-05	4.85643e-05	1.23437	0.81013
1433	CYHKGFKGVDA	11	2.57596e-05	2.08349e-05	1.23637	0.808819
487	SWGAEGQRPGFGYGG	15	4.6236e-05	3.73128e-05	1.23914	0.807009
369	SDYKSAHKGFKGVDAQGTLSKIFKLGGRDSRSGSPMARR	39	0.000346753	0.000279697	1.23975	0.806617
726	DTGILDSIGRF	11	7.92458e-05	6.38975e-05	1.2402	0.80632
664	LATASTMDHARHGFLPRHRDTGILDSIGR	29	9.5e-06	7.65752e-06	1.24061	0.806055
2935	IVTPRTPPPSQGK	13	1.07825e-05	8.6848e-06	1.24154	0.805454
433	GGRDSRSGSPMAR	13	0.0125836	0.0101322	1.24195	0.805189
414	VTPRTPPPSQGKGA	14	1.12984e-05	9.07857e-06	1.24452	0.803524
817	YGSLPQKS	8	0.000372978	0.000299593	1.24495	0.803245
827	SLSRFSWGA	9	0.00028702	0.000230089	1.24743	0.801647
795	YGSLPQKSHGRTQDEN(+.98)PVVH	20	6.79808e-06	5.4452e-06	1.24845	0.80099
3413	SRFSWGAEGQ(+.98)RPGFGYGGR	19	4.41166e-06	3.52613e-06	1.25113	0.799275
5012	AHKGFKGVDAQGTLSKIFKL	20	2.18193e-06	1.741e-06	1.25326	0.797918
347	AHKGFKGV	8	0.000106284	8.46768e-05	1.25517	0.796704
419	HKGFKGVDA	9	0.0148599	0.0118018	1.25912	0.794206
872	SKIFKLGGRDS	11	0.000143376	0.000113819	1.25968	0.79385
1320	TLSKLF	6	0.000254225	0.000201765	1.26	0.793648
1437	GSKYLA	6	3.04477e-05	2.41527e-05	1.26064	0.793249
4124	PRTPPPSQGKGRGLSLSRFSWGA	23	9.14551e-05	7.25094e-05	1.26129	0.792841
911	KGFKGVDA	8	0.00345285	0.0027368	1.26164	0.792619
768	TGILDSIGRFFGGDRGAPKRG	21	2.07047e-05	1.63938e-05	1.26296	0.79179
329	HKGFKGVDAQGTLSKIFKLGGRDSRSGSPMAR	32	0.00018772	0.00014845	1.26453	0.790807
1204	GTLSKIF	7	4.88393e-05	3.85976e-05	1.26535	0.790298
168	HYGSLPQKSHGRTQDENPVVHFFKN	25	0.00071529	0.000564761	1.26653	0.789556
3020	ARHGFLPRHRD	11	3.96335e-06	3.12835e-06	1.26691	0.78932
1252	TMDHARHGF	9	1.09577e-05	8.64511e-06	1.2675	0.788955
371	EGQ(+.98)RPGFGYGGRASDY	16	0.000313624	0.000247417	1.26759	0.788898
2318	FGGDRGAPKAGR	12	5.25497e-06	4.13981e-06	1.26937	0.78779
5100	SWGAEGQRPGFGYGGRASDYKSAHKGFKGVDAQ(+.98)GTLSKIFKLGGRDSRSGSPM(+15.99)A	54	8.10445e-06	6.38127e-06	1.27004	0.787379
1188	AEGQRPGFGYGGRASDYKSAHKGFKGVDAQ(+.98)GTLSKIFKLGGRDSRSGSPMARR	53	9.33322e-05	7.34296e-05	1.27104	0.786756
3546	STMDHARHGFLPRH	14	3.03482e-06	2.38633e-06	1.27175	0.786317
274	KGFKGVDAQG	10	0.000147404	0.000115764	1.27332	0.78535
625	AHYGSLPQKS	10	0.000128351	0.000100795	1.27338	0.78531
138	HYGSLPQKSHGRTQ	14	0.00128161	0.00100634	1.27353	0.785216
1332	SPLPSH	6	2.06559e-05	1.621e-05	1.27427	0.784763
592	GTLSKIFKLGGRDSRSGSPMA	21	0.000235831	0.00018485	1.2758	0.783822
3044	GKGRGLSLSR	10	6.6947e-06	5.24224e-06	1.27707	0.783044
361	SKYLATASTMDHAR	14	6.51019e-06	5.09322e-06	1.27821	0.782346
137	SGKDSHHPARTAHYGSLPQKSHGRTQD	27	0.000492464	0.00038525	1.2783	0.782291
424	PRTPPPSQGKGA	12	0.000207004	0.000161918	1.27845	0.782195
754	SIGRFFGGDRG	11	7.14925e-05	5.59183e-05	1.27852	0.782157
1030	GSLPQKSHGRTQ(+.98)DENPVVH	19	1.06877e-05	8.35648e-06	1.27897	0.781879
172	KGVDAQ(+.98)GTLSKIFKL	15	7.30238e-05	5.70664e-05	1.27963	0.781477
2180	HYGSLPQ	7	4.56658e-05	3.56258e-05	1.28182	0.780142
634	APKRGSGKDSHHPARTA	17	6.39379e-05	4.98191e-05	1.2834	0.77918
2035	PRTPPPSQGKGRGLSLSRFSWGAEGQRPGFG	31	1.17681e-05	9.14195e-06	1.28727	0.776841
1342	KGRAGLSLSR	10	1.20237e-05	9.33688e-06	1.28777	0.776538
4601	KSPSSKLFKL	10	2.7738e-06	2.15329e-06	1.28817	0.776296
1506	KGGLVTRPTPPPSQGKARAL	20	0.00046337	0.000359493	1.28895	0.775823
861	LPRHRDTGILD	11	0.000105003	8.14438e-05	1.28927	0.775635
951	GRFFGGDRGAPK	12	6.01248e-05	4.66036e-05	1.29013	0.775115
633	QGTLSKIFKLGGRDSRSG	18	0.00121619	0.000939981	1.29385	0.772889
481	FKGVDAQGTLS	11	9.46121e-05	7.28858e-05	1.29809	0.770364
965	GAEGQRPGFGYGGRASDYKSAH	22	0.000249486	0.000192164	1.2983	0.77024
2042	HKGFKGVDAQGTLSKIFKLGGRD	23	2.04489e-05	1.5672e-05	1.3048	0.766399
1327	KLFKLG	6	5.18121e-05	3.96654e-05	1.30623	0.765562
3544	KGRGLSL	7	5.58871e-05	4.27291e-05	1.30794	0.764561
2038	HYGSLPQ(+.98)KSHGRTQ(+.98)DENPVVH	21	3.62369e-06	2.76845e-06	1.30893	0.763986
1048	GFLPRHRD	8	2.16607e-05	1.65439e-05	1.30928	0.763778
2005	DRGAPKRGSGKDSHHPAR	18	3.17781e-06	2.42565e-06	1.31009	0.763309
386	SWGAEGQRPGFGYG	14	3.41547e-05	2.6035e-05	1.31188	0.762267
1314	SLGRFF	6	0.000145235	0.00011064	1.31268	0.761802
935	IFKLGGRDSRSGSPMARR	18	0.000721388	0.000549514	1.31277	0.761746
483	FKNIVTPRTPPPSQGKGR	18	0.000511118	0.000389247	1.3131	0.761559
296	KNIVTPRTPPPSQG	14	0.00121863	0.000923687	1.31931	0.757972
3995	AEGQ(+.98)RPGFGYGGRASDYKSAHKGFKGVD	28	5.97208e-06	4.52553e-06	1.31964	0.757781
2513	HYGSLPE	7	1.65555e-06	1.25384e-06	1.32039	0.757353
321	DHARHGFLPRHR	12	0.000858848	0.000650266	1.32076	0.757138
1540	PRTPPPSEGKARGL	14	0.000413824	0.000312765	1.32311	0.755794
126	GAEGQRPGFGYGGRASDYKSA	21	0.00129736	0.000978544	1.3258	0.754259
2577	RPTPPPSQGKLFKHA	15	2.52881e-05	1.90704e-05	1.32604	0.754125
1306	VHFFKN	6	2.97544e-05	2.24195e-05	1.32716	0.753487
291	RFSWGAEGQRPGFGYGGRASDYKSAH	26	2.72258e-05	2.05091e-05	1.3275	0.753295
242	HGFLPRHRDTGILDSIGR	18	7.49098e-05	5.64154e-05	1.32782	0.753111
106	DRGAPKRGSGKDSHHPART	19	0.000234907	0.000176793	1.32871	0.752611
1339	SRFSWG	6	0.000111074	8.35661e-05	1.32918	0.752346
1923	ENPVVHSPQLGLDSL	15	2.54464e-06	1.9141e-06	1.32942	0.75221
392	SRFSWGAEGQRPGFGYGGRASDYKSAHK	28	0.000240681	0.000180859	1.33077	0.751445
379	TQDENPVVHFF	11	0.000429042	0.000321608	1.33405	0.749595
832	FKNIVTPRTPPPSQG	15	5.20182e-05	3.88951e-05	1.3374	0.747722
1170	HYGSLPQ(+.98)KSHGRTQDEN(+.98)PVVHFF	23	0.000937114	0.000699489	1.33971	0.746429
1078	FFKNIVT	7	0.000411656	0.000306791	1.34181	0.745261
454	HGSKYLAT	8	0.00485761	0.00361598	1.34337	0.744394
4029	SLSRFSWGAEGQRPGFGYGGRASDYKSAHKGFKGVDAQ(+.98)GTLSKIFKLGGRDSRSGSPMA	59	7.47942e-06	5.56507e-06	1.34399	0.744051
177	KSAHKGFKGVDAQGTLS	17	8.80555e-05	6.54925e-05	1.34451	0.743764
984	RHGSKYLA	8	2.72603e-05	2.02339e-05	1.34726	0.742245
1059	GFKGVDAQGTLSKIFKLGGRDSRSGSPMARR	31	8.16611e-05	6.04408e-05	1.35109	0.740142
889	VDAQGTLSKIFKLGGRDSRSGSPMARR	27	0.000544081	0.000402516	1.3517	0.739809
618	SLSRFSWGAEGQRPG	15	2.28021e-05	1.68094e-05	1.35651	0.737185
1734	GHGSKYL	7	4.16379e-06	3.0687e-06	1.35686	0.736998
425	GRDSRSGSPMAR	12	0.00016229	0.000119493	1.35816	0.736292
944	ARHGFLPR	8	4.27352e-05	3.14448e-05	1.35906	0.735805
5027	LSRFSWGAEGQRPGFGYGGRASDYKSAHKGFKGVDA	36	5.71669e-05	4.19956e-05	1.36126	0.734614
676	HKGFKGV	7	0.00149986	0.00109999	1.36352	0.733397
3498	ENPVVHFFKN(+.98)IVTPRTPPPSQGKGRGLSL	29	1.99546e-06	1.46199e-06	1.3649	0.732657
294	SWGAEGQRPGFGYGGRASDYKSAHKGFKGVDAQGTLSKIFKLGGRDSRSGSPMARR	56	0.00136271	0.000998109	1.36529	0.732444
927	YGSLPQ(+.98)KSHG	10	2.28894e-05	1.67643e-05	1.36537	0.732403
974	SKYLATAST	9	4.273e-05	3.12907e-05	1.36558	0.732288
4642	TVPQKSHGSL	10	1.80114e-06	1.31757e-06	1.36702	0.731517
96	DHARHGFLPRHRDTGILD	18	0.000821267	0.000600565	1.36749	0.731267
2153	HGSKYLATASTM(+15.99)DHARHGFLPRHR	24	2.11888e-05	1.54785e-05	1.36892	0.730503
1597	RPTPPPSQGKAARL	14	0.00319102	0.00232712	1.37123	0.729271
654	SLPQKSHGRTQDE	13	7.68549e-05	5.59975e-05	1.37247	0.728613
115	HYGSLPQKSHGRTQDENPVVHFFKNIVT	28	0.00236469	0.00172128	1.3738	0.72791
262	RGAPKRGSGKDSHHPAR	17	5.99174e-06	4.35417e-06	1.37609	0.726695
4034	HHPARTAHYGSLPQKSHG	18	1.78535e-06	1.29474e-06	1.37893	0.725202
231	KNIVTPRTPPPSQGKGA	17	0.000280446	0.000203305	1.37943	0.724935
1308	HGSKYL	6	0.00185178	0.00134138	1.3805	0.724375
1193	SWGAEGQRPGFGYGGRASDYKSAHKGFKG	29	4.1906e-05	3.03215e-05	1.38206	0.72356
2390	FGGDRGAKPRGH	12	6.1941e-06	4.47215e-06	1.38504	0.722001
1112	FFKNIVTPR	9	1.13448e-05	8.18066e-06	1.38678	0.721093
2188	RPSQRHGSKY	10	9.16819e-07	6.60867e-07	1.3873	0.720826
286	PKRGSGKDSHHPART	15	9.82168e-06	7.07311e-06	1.38859	0.720152
680	AQGTLSKIFKLGGRDSRSGSPMARR	25	0.00919466	0.00661457	1.39006	0.719393
399	EGQRPGFGYGGR	12	0.000794529	0.000570595	1.39246	0.718155
591	HYGSLPQ(+.98)KSHGRTQ(+.98)	14	0.000132865	9.49056e-05	1.39997	0.714301
531	EGQRPGFGYGGRASDYKSAH	20	0.000450772	0.00032193	1.40022	0.714176
5082	TPRTPPPSQ	9	3.26639e-06	2.33154e-06	1.40096	0.713798
723	KLGGRDSRSGSPMA	14	0.000717076	0.000511587	1.40167	0.713434
445	GFKGVDAQGTLSKIFKL	17	9.47775e-06	6.74633e-06	1.40487	0.711808
257	YGSLPQKSHGR	11	0.000109229	7.77079e-05	1.40563	0.711425
2108	TAHYGSLPQKSHGRTQDENPVVHFF	25	1.29226e-05	9.18856e-06	1.40638	0.711046
920	FFGGDRGAPKRGSGKDS	17	2.02527e-05	1.43995e-05	1.40649	0.710992
267	HKGFKGVDAQGTLS	14	0.000351331	0.000249479	1.40826	0.710098
322	EGQRPGFGYGGRAS	14	0.000177684	0.0001252	1.4192	0.70462
1319	KGFKGV	6	0.000607208	0.000427623	1.41996	0.704245
14	YKSAHKGFKGVDAQGTLSKIFKLGGRDSRSGSPMA	35	0.00058473	0.00041163	1.42052	0.703965
506	SWGAEGQRPGFGY	13	0.000509673	0.000358695	1.42091	0.703774
2110	STMDHARHGFLPRHRDTGILDSIGRFFGGD	30	3.21284e-05	2.26037e-05	1.42138	0.703543
814	EGQRPGFGYGGRASDYKSAHKGFKG	25	5.0851e-05	3.55888e-05	1.42885	0.699865
2944	YKSAHKGFKGVDAQGTL	17	2.6646e-06	1.86473e-06	1.42894	0.699818
4103	SHHPARTAHYGSLPQKSHGRTQ(+.98)DENPVVHF	30	9.01178e-06	6.30404e-06	1.42952	0.699533
983	SKIFKLGGRD	10	0.000152443	0.000106599	1.43007	0.699266
3969	RFSWGAEGQRPGFGYG	16	4.96752e-07	3.47126e-07	1.43104	0.698792
376	SAHKGFKGVDAQGTLSKIFKLGGRDSRSGSPMARR	35	0.000467476	0.000326158	1.43328	0.6977
925	LATASTMDHARHGFLPRHRDTGIL	24	7.34963e-06	5.12242e-06	1.4348	0.696963
1203	SRFSWGAEGQ(+.98)RPGFGYGGRASDYKSAHKGF	30	1.39057e-05	9.68491e-06	1.43581	0.696471
526	GRTQDENPVVHFF	13	0.000451671	0.000313583	1.44035	0.694274
1527	FDDRGAPKGR	10	0.000688149	0.000477319	1.4417	0.693627
1583	KAHTVLNPEPPPSQGKGR	18	1.24973e-05	8.66331e-06	1.44256	0.693212
2007	FSWGAEGQRPGFG	13	2.7737e-05	1.91002e-05	1.45218	0.688618
1287	SRFSWGAEGQ(+.98)RPGFGYGGRASDYKSAHKGFKGVD	34	0.000252411	0.000173633	1.4537	0.687898
839	SWGAEGQ(+.98)RPGFGYGGRASDY	20	6.81169e-05	4.68495e-05	1.45395	0.68778
67	SRFSWGAEGQRPGFGYGGR	19	0.000913526	0.000627346	1.45618	0.68673
4144	HGSLPQKSHGRTQD	14	8.37077e-07	5.7386e-07	1.45868	0.685552
271	HYGSLPQKSHG	11	0.00671247	0.00459545	1.46068	0.684615
534	PRTPPPSQGKGAEGQRPGFGYGGRASDYKSA	31	0.000222926	0.000152484	1.46196	0.684012
645	DTGILDSIGRFFGGDRGAPKRG	22	0.000349183	0.000238453	1.46437	0.682889
541	HGRTQDENPVVHFFKNIVT	19	0.000278311	0.000189508	1.4686	0.680921
516	GRTQ(+.98)DENPVVH	11	5.71425e-05	3.88906e-05	1.46931	0.68059
330	HKGFKGVDAQ(+.98)GTLS	14	0.000121398	8.25884e-05	1.46991	0.680313
143	ASDYKSAHKGFK	12	1.80076e-05	1.22124e-05	1.47454	0.678179
1213	QGTLSKIFKLGGRDSRSGSPM(+15.99)AR	23	0.000219299	0.000148648	1.47529	0.677834
757	EGQ(+.98)RPGFGY	9	0.000245089	0.000166072	1.4758	0.677597
1251	FKLGGRDSR	9	1.87615e-05	1.26835e-05	1.47921	0.676038
545	HYGSLPQKS	9	0.00834674	0.00562453	1.48399	0.673859
620	SRSGSPMARR	10	0.00281953	0.00189836	1.48525	0.67329
3689	PGFGYGAQFGPY	12	8.17041e-06	5.48928e-06	1.48843	0.671849
226	GAEGQRPGFGYGGRAS	16	0.000161048	0.000107993	1.49128	0.670567
462	EGQRPGFGYGGRASDYKSAHK	21	8.84724e-05	5.90806e-05	1.49749	0.667785
1079	RGLSLSRF	8	1.93883e-05	1.2922e-05	1.50041	0.666483
64	SRFSWGAEGQ(+.98)RPGFGYGGRASDY	23	5.5413e-05	3.69063e-05	1.50145	0.666023
616	RGAPKRGSGKDSHHPARTAHYG	22	0.000155249	0.000103342	1.50229	0.665649
236	GAPKRGSGKDSHHPARTA	18	0.000103485	6.8515e-05	1.5104	0.662078
313	AEGQRPGFGYGGRASDYKSAHKGFKGVDAQGTLSKIFKLGGRDSRSGSPMA	51	0.000125288	8.26576e-05	1.51575	0.659741
422	DENPVVHF	8	0.000479176	0.0003152	1.52023	0.657795
1967	TMDHARHGFLPR	12	2.7347e-05	1.79837e-05	1.52065	0.657612
1205	KIFKLGGR	8	7.84959e-05	5.1185e-05	1.53357	0.652072
338	GDRGAPKRGSGKDSHHPART	20	3.32313e-05	2.16549e-05	1.53459	0.651641
985	FFGGDRG	7	0.000129832	8.45897e-05	1.53484	0.651532
265	SWGAEGQRPGFGYGGR	16	0.000680823	0.00044336	1.5356	0.651212
458	AHKGFKGVDAQGTL	14	8.53376e-05	5.55439e-05	1.5364	0.650873
320	SAHKGFKGVDAQ(+.98)GTLSKIFKLGGRDSRSGSPMARR	35	2.67928e-05	1.73797e-05	1.54162	0.648669
1323	NPVVHF	6	0.000129996	8.40536e-05	1.54658	0.646587
205	SKIFKLGGRDSRSGSPMAR	19	0.00264772	0.00170973	1.54862	0.645736
683	FSWGAEGQRPG	11	0.000107452	6.9372e-05	1.54892	0.645611
100	SIGRFFGGDRGAPKRG	16	0.00445118	0.00287358	1.549	0.645577
325	AEGQRPGFGYGGRASDY	17	9.8495e-05	6.35133e-05	1.55078	0.644838
759	YGSLPQ(+.98)KSHGRTQD	14	0.000224205	0.000144456	1.55207	0.644301
2102	AEGQRPGFGYGG	12	1.43851e-05	9.26472e-06	1.55267	0.64405
1438	FGGDRGAPKRGR	12	1.60478e-05	1.03331e-05	1.55305	0.643896
511	RHGFLPRHRDTGILD	15	0.00970768	0.00623961	1.55581	0.64275
856	TLSKIFKLGGRDSRSGSPMARR	22	0.00647249	0.00415015	1.55958	0.641198
147	YKSAHKGFKGVDA	13	7.55467e-05	4.83615e-05	1.56213	0.640153
3694	KNLVTPRTPPPSQGKPVFLNK	21	3.67841e-05	2.35218e-05	1.56383	0.639456
38	ASDYKSAHKGFKGV	14	0.000242059	0.000154626	1.56545	0.638794
500	KN(+.98)IVTPRTPPPSQG	14	6.2263e-05	3.96685e-05	1.56958	0.637112
1032	ASTMDHARHGFLPR	14	2.48814e-05	1.58384e-05	1.57096	0.636555
3102	TMDHARHGFLPRHRD	15	6.45745e-06	4.10371e-06	1.57356	0.6355
2653	CANHRAHGFLPRHR	14	4.69365e-06	2.98181e-06	1.57409	0.635286
61	SRFSWGAEGQRPGFGYGGRASDYKSA	26	0.00383343	0.00242849	1.57852	0.633504
6	HYGSLPQKSHGRTQDENPVVHFF	23	0.0294169	0.0186228	1.57961	0.633066
2246	Q(+.98)GTLSKIFKLGGRDSRSG	18	4.12094e-06	2.60665e-06	1.58093	0.632539
335	HHPARTAHYGSLPQKSH	17	1.82726e-05	1.15441e-05	1.58286	0.63177
4676	RGFFGGDR	8	2.94513e-06	1.8558e-06	1.58699	0.630124
524	KSAHKGFKG	9	2.90453e-06	1.82893e-06	1.58811	0.62968
821	FSWGAEGQRPGFGYGGRASDY	21	3.12778e-05	1.96938e-05	1.58821	0.629641
528	SWGAEGQRPGFGYGGRASDYKSAHKGFKGV	30	0.000491478	0.000309192	1.58956	0.629106
1131	KGAEGQRPGFGYGGRASDY	19	0.000113959	7.15658e-05	1.59237	0.627994
1340	HGSKYLATH	9	3.622e-06	2.27328e-06	1.59329	0.62763
31	SRFSWGAEGQRPGFGYGGRASDYKSAHKGFKGV	33	0.000880288	0.000552098	1.59444	0.627179
453	SHHPARTAHYGSLPQKSHG	19	6.28048e-05	3.93478e-05	1.59614	0.62651
1145	KIFKLGGRDSRSGSPM(+15.99)AR	18	4.77506e-05	2.98911e-05	1.59749	0.625983
1584	YCGFGDRGAPKGR	13	3.28203e-05	2.05344e-05	1.59831	0.625661
624	VDAQGTLSKIFKL	13	2.02752e-05	1.26757e-05	1.59954	0.625181
79	RASDYKSAHKGFKGV	15	0.000119698	7.4695e-05	1.60249	0.624029
297	KGFKGVDAQGTL	12	0.000403951	0.000251889	1.60369	0.623563
523	SWGAEGQRPGFGYGGRASDYKSA	23	0.00109874	0.000683369	1.60784	0.621954
459	LATASTMDHARHGFLPR	17	2.59826e-05	1.61439e-05	1.60944	0.621334
1477	RGFFGGDRGAPKRQ	14	3.62516e-05	2.24477e-05	1.61493	0.61922
663	RFSWGAEGQRPGFGYGGRA	19	3.75049e-05	2.321e-05	1.6159	0.618851
2100	HGFLPRHRDTGILDSIGRF	19	1.29652e-06	7.9972e-07	1.62122	0.616818
2870	HYGSLPQMR	9	4.4643e-06	2.75327e-06	1.62145	0.616731
635	HGFLPRHR	8	0.00852563	0.00523753	1.6278	0.614327
53	FSWGAEGQRPGFGYGGRASDYKSAHKGFKGVDAQGTLSKIFKLGGRDSRSGSPMA	55	0.000155125	9.50342e-05	1.63231	0.612628
251	PGFGYGGRASDY	12	0.00589671	0.00361102	1.63298	0.612379
4497	GRTQDEN(+.98)PVVHFFKNIVT	18	1.26584e-06	7.74832e-07	1.63369	0.61211
829	ATASTMDHAR	10	9.5835e-06	5.85573e-06	1.6366	0.611023
939	SIGRFFGGDRGAPKRGSG	18	3.53629e-05	2.15757e-05	1.63902	0.610122
1406	RPTPPPSQGR	10	1.49389e-05	9.11087e-06	1.63968	0.609876
289	GAEGQ(+.98)RPGFGYGGR	14	6.07174e-05	3.69273e-05	1.64424	0.608183
587	EGQ(+.98)RPGFGYGGRA	13	6.246e-05	3.7931e-05	1.64668	0.607284
315	QGTLSKIFKLGGRD	14	0.000777041	0.000471731	1.64721	0.607087
936	FKLGGRDSRSG	11	4.64086e-05	2.8159e-05	1.64809	0.606763
393	KNIVTPRTPPPSQGKGRGLS	20	5.44331e-05	3.29353e-05	1.65273	0.605059
847	HYGSLPQ(+.98)KS	9	0.000483662	0.000292498	1.65356	0.604757
1326	VTPRTPPPSQGKAR	14	7.47843e-05	4.51755e-05	1.65542	0.604077
790	HFFKNIVT	8	0.000213661	0.000128945	1.65699	0.603504
82	KSAHKGFKGVD	11	0.00128109	0.000771527	1.66047	0.602241
875	SKIFKLGGRDSR	12	6.50385e-05	3.91048e-05	1.66318	0.601256
1057	RPGFGYGGRASDYKSAHKGFKGVDAQGTLSKIFKLGGRDSRSGSPMA	47	6.49618e-06	3.8853e-06	1.67199	0.598089
2279	VDAQGTLS	8	2.79369e-06	1.66973e-06	1.67314	0.597679
464	YGSLPQKSH	9	0.000411779	0.00024611	1.67315	0.597674
843	GAEGQ(+.98)RPGFGYG	12	6.42357e-06	3.82844e-06	1.67785	0.595999
1124	LSKIFKLGGRDSRSGSPMA	19	1.44719e-05	8.61488e-06	1.67987	0.595285
975	QRPGFGY	7	0.000595351	0.000354133	1.68115	0.594831
4875	PRTPPPSQGKARGL	14	0.00076451	0.000454168	1.68332	0.594064
2106	ASTMDHARHGFLPRHRDTGIL	21	1.81011e-05	1.0751e-05	1.68367	0.593941
395	PRTPPPSQ(+.98)GKGR	12	0.00040794	0.00024189	1.68647	0.592955
253	IVTPRTPPPSQGKGR	15	0.000235713	0.000139706	1.68721	0.592695
1352	HYGSLPQKSHGFSR	14	1.03732e-05	6.14333e-06	1.68854	0.592229
195	FFGGDRGAPKRG	12	0.00308494	0.00182678	1.68873	0.592161
744	YKSAHKGFKGVDAQGTLSKI	20	9.0518e-06	5.34535e-06	1.69339	0.59053
677	QRPGFGYGGRA	11	0.000138929	8.20334e-05	1.69357	0.590468
334	GDRGAPKRGSGKDSHHPARTA	21	0.000153252	9.03825e-05	1.6956	0.589762
59	GRFFGGDRGAPKRGS	15	0.00101617	0.000598319	1.69838	0.588797
1305	HGSKYLATR	9	1.10197e-05	6.48642e-06	1.69889	0.588618
1411	PRTPPPSEGKAR	12	0.000119205	7.01553e-05	1.69916	0.588528
1428	HYGSLPQKSSFR	12	5.1779e-06	3.02983e-06	1.70897	0.585146
1623	AEQKRPSQRHGSKYLA	16	0.000679879	0.00039702	1.71245	0.583957
134	YGGRASDYKSAHKGFKGVDA	20	3.9408e-05	2.29146e-05	1.71978	0.581471
150	DSIGRFFGGDRGAPKRGSGKDSHHPARTA	29	0.000371368	0.000215936	1.71981	0.58146
2074	TAHYGSLPQKSHGRTQDENPVVH	23	1.51128e-05	8.77292e-06	1.72266	0.580497
293	HKGFKGVD	8	0.0056016	0.00324601	1.72569	0.579479
2579	PRTPPPSQGKQLRKL	15	7.02745e-06	4.06926e-06	1.72696	0.579052
1298	KGAEGQRPGFGY	12	5.71101e-05	3.30442e-05	1.7283	0.578605
705	GRFFGGDRGAPKRGSGKDS	19	0.00184584	0.00106749	1.72913	0.578325
956	AEGQRPGFG	9	3.59307e-05	2.07575e-05	1.73098	0.577709
2027	TGILDSIGRFFGGDRGAPKRGSGKDSHHPARTA	33	2.99047e-05	1.72579e-05	1.73282	0.577095
512	HYGSLPQ(+.98)KSHG	11	0.000741384	0.000427525	1.73413	0.576658
435	VTPRTPPPSQ(+.98)GKGR	14	2.14023e-05	1.23337e-05	1.73527	0.576281
952	EGQ(+.98)RPGFGYGGRASDYKSAH	20	1.27907e-05	7.36651e-06	1.73633	0.575928
142	GAEGQRPGFGYGGRASD	17	0.000623601	0.000357599	1.74386	0.573441
272	HHPARTAHYG	10	0.000639509	0.000364773	1.75317	0.570396
211	SGKVPWLKPGRSPLPSHA	18	0.000230607	0.000131314	1.75615	0.569427
128	SRFSWGAEGQRPGFGYGGRASD	22	0.000772779	0.000439616	1.75785	0.568877
763	TAHYGSLPQK	10	1.37022e-05	7.77718e-06	1.76185	0.567586
1501	TAQGTLSKLFKL	12	1.38367e-06	7.84775e-07	1.76314	0.567169
1988	RHGFLPRHRDTGILDSIGRFFGGD	24	5.90693e-05	3.34611e-05	1.76531	0.566473
781	GRFFGGDR	8	0.000620131	0.00035089	1.76731	0.565833
870	EGQRPGFG	8	0.000167142	9.43676e-05	1.77118	0.564594
1553	HVTGFKGVDA	10	4.7915e-05	2.70304e-05	1.77263	0.564133
918	PGLCNMY	7	2.17611e-06	1.22724e-06	1.77317	0.563962
2047	GRTQ(+.98)DENPVVHFF	13	1.73836e-05	9.80246e-06	1.77339	0.563891
1172	IFKLGGRDSRSG	12	1.62433e-05	9.15782e-06	1.7737	0.563792
819	PRTPPPSQG	9	0.000143943	8.11531e-05	1.77372	0.563786
522	GSGKDSHHPARTAHYGSLPQKSHGRTQD	28	6.19085e-05	3.48364e-05	1.77712	0.562709
261	PGFGYGGRASDYKSAHKGFKGVDAQGTL	28	3.91591e-05	2.20099e-05	1.77916	0.562063
452	HYGSLPQKSHGRTQ(+.98)D	15	0.00177456	0.000994961	1.78355	0.56068
1233	ASTMDHARHGFLPRHRD	17	9.96117e-05	5.58152e-05	1.78467	0.560328
418	GFLPRHRDTGILD	13	0.00121125	0.000677979	1.78655	0.559737
966	TLSKIFKL	8	0.00145286	0.000812868	1.78732	0.559496
2093	FKNIVTPRTPPPSQ(+.98)GKGRGL	20	2.02345e-05	1.1245e-05	1.79941	0.555737
1497	HGSKYLFATR	10	4.25336e-06	2.36128e-06	1.80129	0.555156
1325	FFGGDR	6	5.0002e-05	2.76882e-05	1.8059	0.553742
2412	NQGTLSKLF	9	1.91454e-05	1.0599e-05	1.80634	0.553606
971	ARHGFLPRHRDTGILDSIGR	20	5.21859e-06	2.88781e-06	1.80711	0.55337
260	GSLPQKSHGRTQD	13	0.00147936	0.000816762	1.81125	0.552104
1171	SKIFKLGGR	9	6.13945e-05	3.38944e-05	1.81134	0.552076
1524	QSGTLSKLF	9	5.17902e-05	2.85857e-05	1.81175	0.551951
527	QRPGFGYGGR	10	0.000209357	0.000115382	1.81447	0.551126
359	PGFGYGGRASDYKSAHKGF	19	0.000378873	0.0002085	1.81714	0.550316
74	RFSWGAEGQRPGFGYGGR	18	3.18911e-05	1.754e-05	1.81819	0.549997
686	KLGGRDSRSGSPMAR	15	0.000710956	0.000390085	1.82257	0.548677
973	SGKVPWLK	8	2.92809e-05	1.60612e-05	1.82308	0.548522
337	SHHPARTAHYGSLPQKSH	18	9.56515e-05	5.24062e-05	1.8252	0.547886
869	SWGAEGQ(+.98)RPGFG	12	1.09608e-05	5.99896e-06	1.82712	0.547311
1051	RHGFLPRHRDTGILDSIGRFFGGDRGAPKRGSGKD	35	0.00044725	0.000244771	1.82722	0.54728
378	QGTLSKIFKLGGR	13	0.000198724	0.000108755	1.82726	0.547267
42	RFFGGDRGAPKR	12	8.31623e-06	4.53729e-06	1.83286	0.545595
626	HGFLPRHRD	9	0.000178646	9.73504e-05	1.83508	0.544936
9	PGFGYGGRASDYKSAHKGFKGVDA	24	0.00485258	0.00264129	1.8372	0.544306
191	PGFGYGGRASDYKS	14	0.000657149	0.00035668	1.84241	0.542768
2960	SQKRPSQRHGSKYLATASTMDH	22	1.13781e-06	6.17335e-07	1.84309	0.542567
1329	FKNLVTHY	8	5.34871e-05	2.89298e-05	1.84886	0.540874
1935	HYGSLPQKSHGRTQDENPVVHFFK	24	0.000108281	5.84974e-05	1.85104	0.540237
2098	FSWGAEGQRPGFGYGG	16	5.37437e-06	2.89065e-06	1.85922	0.537859
470	DAQGTLSKIFKL	12	0.000178785	9.59967e-05	1.86241	0.53694
2206	FFKNIVTPRTPPPSQGKGRGL	21	1.1493e-05	6.15775e-06	1.86643	0.535781
743	QGTLSKIFKL	10	0.00120363	0.000643787	1.86961	0.534872
4010	ENPVVHFFKNI	11	6.9359e-06	3.70886e-06	1.87009	0.534733
388	SLPQKSHGRTQD	12	0.00640086	0.00341616	1.8737	0.533703
28	KNIVTPRTPPPSQGKGR	17	0.00574442	0.00305472	1.8805	0.531772
1160	FKLGGRDS	8	2.82765e-05	1.50302e-05	1.88131	0.531544
1343	TLSKLFKL	8	0.000839937	0.000446447	1.88138	0.531525
389	AHKGFKGVD	9	0.000372188	0.000197797	1.88167	0.531443
352	FGGDRGAPKRGS	12	0.000169668	9.01013e-05	1.88308	0.531045
573	DYKSAHKGF	9	3.54861e-05	1.88118e-05	1.88637	0.530119
588	GFKGVDAQGTLSKIFKLGGRDSRSGSPMA	29	4.07669e-05	2.16048e-05	1.88694	0.52996
2291	DAQGTLSKIFKLGGRDSRSGSPM(+15.99)A	24	1.87707e-06	9.90395e-07	1.89527	0.527629
202	STMDHARHGFLPRHR	15	0.00566704	0.0029889	1.89603	0.527418
2377	PRTPPPSQGSW	11	5.57542e-05	2.93187e-05	1.90166	0.525856
1090	GAEGQRPGFGYGG	13	0.00019447	0.000102259	1.90173	0.525836
640	ASDYKSAHKGFKGVDAQGTLSKIFKLGGRDSRSGSPMARR	40	0.000545924	0.000286862	1.90309	0.525462
381	STMDHARHGFLPRHRDTGILD	21	0.00296113	0.00155447	1.90491	0.52496
73	HGSKYLATASTMDHARHG	18	0.000194854	0.000102274	1.90521	0.524877
799	FGGDRGAPK	9	1.14876e-05	6.02763e-06	1.90582	0.524709
298	YGGRASDYKSAHKGFKGVDAQ(+.98)GTLSKIFKLGGRDSRSGSPMARR	44	4.61441e-05	2.41757e-05	1.90869	0.523918
3191	GKRAGLSLSR	10	4.71179e-06	2.46843e-06	1.90882	0.523885
993	FKGVDAQ(+.98)GTLS	11	4.14654e-05	2.17011e-05	1.91075	0.523355
1521	RGFFGGDRGAPKRGR	15	5.13625e-05	2.68785e-05	1.91091	0.52331
2221	ATASTMDHARHGFLPRHRDT	20	1.4618e-05	7.63628e-06	1.91429	0.522387
385	PRTPPPSQGKGR	12	0.00114167	0.000596132	1.91512	0.52216
1229	Q(+.98)GTLSKIF	8	2.03164e-05	1.06034e-05	1.91604	0.521911
1142	SWGAEGQ(+.98)RPGFGYGGRA	17	3.6682e-05	1.91335e-05	1.91717	0.521603
593	GSLPQ(+.98)KSHGRTQD	13	0.000528495	0.000275478	1.91846	0.521251
461	SHHPARTAHYG	11	0.00048342	0.000251929	1.91888	0.521138
1608	EGTLSKL	7	2.01674e-05	1.05056e-05	1.91969	0.520917
510	EGQ(+.98)RPGFGYGGRASDYKSA	19	0.000113753	5.91827e-05	1.92207	0.520272
233	FKN(+.98)IVTPRTPPPSQGKGR	18	0.00021172	0.000110126	1.92253	0.520149
1846	HGSKYLGP	8	7.71379e-06	4.00175e-06	1.9276	0.518779
319	FGGDRGAPKRGSGKDS	16	0.000363314	0.000188193	1.93054	0.517989
151	TMDHARHGFLPRHR	14	0.00317772	0.00164511	1.93162	0.5177
495	ATASTMDHARHG	12	5.7664e-05	2.96134e-05	1.94722	0.513552
1064	GILDSIGR	8	1.34263e-05	6.86939e-06	1.9545	0.511639
327	QGTLSKIFKLGGRDS	15	0.000570192	0.000291575	1.95556	0.511363
1557	SSLPQKSHGRTQD	13	1.70596e-05	8.71621e-06	1.95723	0.510926
123	STMDHARHGFLPR	13	7.77704e-05	3.96692e-05	1.96047	0.510082
638	STMDHARHGFLPRHRD	16	0.000308264	0.000156908	1.96461	0.509006
2060	RTQ(+.98)DENPVVHFFKNIVT	17	4.47563e-06	2.27809e-06	1.96464	0.508998
673	DAQGTLSKIFKLGGRDSRSGSPMARR	26	0.00132174	0.00067269	1.96486	0.508943
80	DYKSAHKGFKGVDA	14	0.000559229	0.000284426	1.96617	0.508604
1109	SIGRFFGGDRGAPKRGSGKDSHHPAR	26	2.98991e-05	1.51996e-05	1.96709	0.508365
1404	CYHYGSLPQKSGH	13	8.40626e-06	4.26663e-06	1.97023	0.507554
518	KGFKGVDAQ(+.98)GTLS	13	1.63562e-05	8.28786e-06	1.97352	0.506709
1476	KNLVTPRTPPPSQGKAR	17	0.000651137	0.000329529	1.97596	0.506082
1728	RPTPPPSQFFNR	12	2.25504e-05	1.13973e-05	1.97858	0.505414
317	HGFLPRHRDTGILD	14	0.0018377	0.000926316	1.98387	0.504064
5133	STMDHARHGFLPRHRDTGILDSIGRFFGGDRGAPKR	36	1.04453e-05	5.25894e-06	1.9862	0.503473
801	PSQ(+.98)RHGSKYLATA	13	1.49263e-05	7.51359e-06	1.98658	0.503378
998	TGILDSIGRFFGGDRGAPKRGSGKD	25	2.01929e-05	1.01588e-05	1.98773	0.503087
1371	RPGFGY	6	2.27333e-05	1.14247e-05	1.98984	0.502554
428	TAHYGSLPQKS	11	5.92088e-05	2.97273e-05	1.99173	0.502076
1141	QGTLSKIF	8	0.000340924	0.000170801	1.99603	0.500995
923	KYLATAS	7	1.8179e-06	9.10306e-07	1.99702	0.500746
141	AEGQRPGFGYGGRASDYKSAHKGFKGVDA	29	0.000185158	9.27115e-05	1.99714	0.500716
2596	DTGLLDSL	8	1.62271e-05	8.11645e-06	1.99929	0.500178
2999	IVTPRTPPPSQGKGRG	16	1.24696e-05	6.22273e-06	2.00388	0.499031
339	SAHKGFKGVD	10	1.98051e-05	9.87051e-06	2.00649	0.498382
1364	STLSKLF	7	1.88095e-06	9.37049e-07	2.00731	0.498179
567	AHYGSLPQKSHGRTQDENPV	20	4.71166e-05	2.3465e-05	2.00795	0.49802
466	PVVHFFKN	8	1.62746e-05	8.08579e-06	2.01274	0.496835
1137	HKGFKGVDAQGTLSKIF	17	1.63593e-05	8.12446e-06	2.01359	0.496626
263	AHYGSLPQKSHG	12	4.11061e-05	2.03574e-05	2.01922	0.49524
3490	AQGTLSKIFKLGGRDSRS	18	4.36663e-06	2.16019e-06	2.0214	0.494706
239	FFGGDRGAPKRGSGKDSHHPARTA	24	0.00090962	0.000447	2.03495	0.491414
152	AHYGSLPQKSHGR	13	3.89619e-05	1.91305e-05	2.03664	0.491005
351	VTPRTPPPSQGKGR	14	0.000324541	0.000159018	2.0409	0.48998
2028	RASDYKSAHKGFKGVDAQ(+.98)GTLSKIFKLGGRDSRSGSPMA	39	2.62724e-05	1.28613e-05	2.04274	0.489538
1351	EGTLSKLF	8	0.00011646	5.69736e-05	2.04411	0.489211
670	ASTM(+15.99)DHARHGFLPRHR	16	0.000231764	0.000113294	2.04569	0.488832
2142	ASDYKSAHKGFKGVDAQ(+.98)GTLSKIFKLGGRDSRSGSPMARR	40	8.94016e-05	4.36931e-05	2.04612	0.488729
179	TAHYGSLPQKSHGR	14	3.18226e-05	1.55122e-05	2.05146	0.487458
446	KGFKGVDAQGTLS	13	0.000156391	7.5874e-05	2.0612	0.485155
450	SWGAEGQRPGFGYGGRAS	18	0.000257912	0.000124983	2.06357	0.484597
789	WGAEGQRPGFGYGGRA	16	8.39534e-05	4.06362e-05	2.06598	0.484033
1614	HYGSLPQKSA	10	3.46255e-05	1.6721e-05	2.07078	0.482909
1429	TASKLFKL	8	2.77993e-06	1.33539e-06	2.08173	0.480369
1129	SLPQ(+.98)KSHGRTQDE	13	4.13627e-06	1.97563e-06	2.09365	0.477636
810	RSGSPMARR	9	0.000846382	0.000403759	2.09626	0.477041
1037	AQ(+.98)GTLSKIFKL	11	8.97327e-05	4.27947e-05	2.09682	0.476913
697	GRFFGGDRGA	10	0.00024378	0.000115473	2.11114	0.473678
232	WGAEGQRPGFGYGGR	15	0.000121961	5.77063e-05	2.11348	0.473153
171	KNIVTPRTPPPSQ(+.98)GKGR	17	0.0006807	0.000321924	2.11447	0.472931
2599	KGGLVTPRTPPPSEGKGVVRSL	22	0.000334544	0.00015821	2.11456	0.472911
426	HGSKYLATASTMDHARHGFLPRHR	24	0.00122166	0.00057546	2.12292	0.471049
2182	GGRASDYKSAHKGFKGVDAQ(+.98)GTLSKIFKLGGRDSRSGSPMA	41	6.80437e-06	3.20449e-06	2.12339	0.470946
3481	PRTPPPSQ(+.98)GKGAEGQRPGFGYGGRASDYKSAHKGFKGVDA	40	1.17881e-05	5.54665e-06	2.12527	0.470529
1321	HKGFKG	6	8.19754e-06	3.85499e-06	2.12647	0.470262
30	GRASDYKSAHKGFKGVD	17	0.000135947	6.38586e-05	2.12888	0.469731
2244	SHHPARTAHYGSLPQ(+.98)KSHGRTQ(+.98)DEN(+.98)PVVHFF	31	2.24833e-05	1.05441e-05	2.13231	0.468976
1117	AQ(+.98)GTLSKIF	9	3.83629e-05	1.79506e-05	2.13714	0.467914
1246	FFKNIVTPRTPPPSQGKGRGLSLSR	25	1.41533e-05	6.6028e-06	2.14352	0.466522
767	DTGILDSIGR	10	0.000140632	6.55869e-05	2.14421	0.466373
370	EGQRPGFGYGGRASDYKSA	19	0.00231111	0.00107603	2.14782	0.465588
910	SWGAEGQ(+.98)RPGFGY	13	9.12253e-05	4.24399e-05	2.14952	0.465221
612	PGFGYGGRASDYKSAHKG	18	0.000339367	0.000157778	2.15092	0.464918
447	ASTMDHARHGFLPRHR	16	0.00343563	0.00159463	2.1545	0.464145
52	PGFGYGGRASDYKSA	15	0.0090047	0.00416701	2.16095	0.462759
1304	HGFLPR	6	8.87214e-05	4.09706e-05	2.16549	0.461789
204	ASDYKSAHKGFKG	13	2.80659e-05	1.29583e-05	2.16587	0.461708
3536	TGILDSIGRFFGGDRGAPK	19	1.07181e-07	4.92902e-08	2.17448	0.45988
2275	PRTPPPSQGKGRGLSLSRFSWGAEGQ(+.98)RPGFGYGGRASDYKSAHKGFKGVD	50	4.92241e-06	2.2587e-06	2.17931	0.45886
1529	HGSKYLATAH	10	7.26486e-06	3.33194e-06	2.18037	0.458638
1176	LATASTMD	8	6.13218e-05	2.81074e-05	2.18169	0.458359
1376	HYGSLPQKSHGA	12	1.86595e-05	8.5502e-06	2.18234	0.458224
2672	SRFSGNSGAEGQR	13	6.68923e-06	3.0402e-06	2.20026	0.454492
295	SHHPARTAHYGSLPQKS	17	0.000159978	7.26806e-05	2.20111	0.454317
175	EGQRPGFGYGGRASD	15	0.000763664	0.000346895	2.20143	0.454251
586	PGFGYGGRA	9	0.00184125	0.000834505	2.20639	0.453228
2022	VDAQGTLSKIFKLGGRDSRSGSPMA	25	8.11752e-05	3.67878e-05	2.20658	0.45319
595	FLPRHRDTGILD	12	0.00341635	0.00154109	2.21684	0.451092
831	AQ(+.98)GTLSKIFKLGGRDSRSGSPMARR	25	0.00179029	0.000804555	2.22519	0.449399
538	TASTMDHARHGFLPRHR	17	0.00124193	0.000557412	2.22803	0.448828
769	SWGAEGQRPGFGYGGRASDYKSAHK	25	6.39455e-05	2.86113e-05	2.23497	0.447433
702	LATASTMDHARHGFLPRHR	19	9.63348e-05	4.304e-05	2.23826	0.446776
615	MDHARHGFLPRHR	13	0.00029634	0.000132374	2.23866	0.446695
212	YGSLPQKSHGRTQD	14	0.00197071	0.000880274	2.23874	0.44668
268	STM(+15.99)DHARHGFLPRHR	15	0.000484106	0.000215651	2.24486	0.445462
1002	DSIGRFFGGDRGAPKRGSGKDSHHPART	28	2.94923e-05	1.31093e-05	2.24973	0.444498
2283	RFSWGAEGQRPG	12	1.35645e-05	6.02047e-06	2.25307	0.443838
349	GAEGQRPGFGYGGRASDYKSAHKGFKGVD	29	0.000942654	0.000417753	2.25649	0.443167
1045	SIGRFFGG	8	0.000280874	0.000124412	2.25761	0.442946
65	SWGAEGQRPGFGYGGRASD	19	0.000750533	0.000332072	2.26015	0.442448
1289	PRTPPPSQGKGRGLS	15	5.49875e-05	2.43249e-05	2.26054	0.442371
11	SRFSWGAEGQRPGFGYGGRASDYKSAHKGFKGVD	34	0.00447238	0.00197788	2.2612	0.442242
3488	SHHPARTAHYGSLPQ(+.98)KSHGRTQDENPVVHF	30	2.10339e-05	9.29876e-06	2.26201	0.442085
812	AQGTLSKIFKL	11	9.16978e-05	4.04736e-05	2.26562	0.44138
1026	EGQRPGFGYGGRASDYKSAHKGFKGVDAQG	30	6.37102e-05	2.81003e-05	2.26724	0.441065
2329	GGDRGAPKVGR	11	1.0626e-06	4.6516e-07	2.28439	0.437754
959	VDAQGTLSKI	10	1.19004e-05	5.20586e-06	2.28597	0.437451
136	HYGSLPQKSHGRTQ(+.98)DENPVVHFF	23	0.00378273	0.00165315	2.2882	0.437025
865	GFKGVDAQGTL	11	6.81699e-05	2.93248e-05	2.32465	0.430172
1201	PRTPPPSQ(+.98)GKG	11	5.842e-06	2.50384e-06	2.33322	0.428592
559	AHYGSLPQKSHGRTQDENPVVH	22	6.33281e-05	2.7101e-05	2.33675	0.427945
1041	STM(+15.99)DHARHGFLPRHRDTGILD	21	8.24566e-05	3.52309e-05	2.34046	0.427266
1028	SHHPARTAHYGSLPQKSHGRTQDENPVVHFFKN	33	8.06738e-05	3.44311e-05	2.34305	0.426794
930	HYGSLPQ(+.98)KSHGRTQDE	16	2.31647e-05	9.86239e-06	2.34879	0.42575
131	TLSKIFKLGGRDSRSGSPMAR	21	0.00143387	0.000609377	2.35301	0.424988
280	SRFSWGAEGQR	11	0.00122599	0.000520564	2.35513	0.424606
1085	STMDHARHGFLPRHRDT	17	0.000206987	8.78154e-05	2.35706	0.424256
751	VTPRTPPPSQ(+.98)	10	0.000686783	0.000291066	2.35954	0.423811
234	DENPVVHFFKNIVT	14	3.63568e-06	1.53097e-06	2.37476	0.421096
525	KNIVTPRTPPPSQ(+.98)	13	0.000427903	0.000180132	2.3755	0.420964
1499	GGRDSRHGFLRPHR	14	1.32876e-05	5.59241e-06	2.37601	0.420874
894	ARHGFLPRHRDTGILD	16	0.000512782	0.000215766	2.37656	0.420776
208	AQGTLSKIFKLGGRDSRSG	19	0.000162357	6.82483e-05	2.37891	0.42036
281	ATASTMDHARHGFLPRHR	18	0.00108046	0.000453508	2.38245	0.419736
1106	LATASTMDHARHGFLPRHRDTGILD	25	0.000196155	8.22932e-05	2.38361	0.419532
1055	FSWGAEGQRPGFGYGGRA	18	0.000129418	5.4234e-05	2.3863	0.419059
1077	FFGGDRGA	8	6.59564e-05	2.76375e-05	2.38648	0.419027
66	SHHPARTAHYGSLPQKSHGR	20	1.85893e-05	7.78089e-06	2.38909	0.418569
1065	PGFGYGG	7	0.00057232	0.000239512	2.38952	0.418494
1784	KNLVTRPGAAPPSQGKAR	18	0.000124463	5.20852e-05	2.38961	0.418478
223	HYGSLPQKSHGRTQD	15	0.0192547	0.00804718	2.39272	0.417934
394	GTLSKIFKLGGRDSRSGSPMAR	22	5.27029e-05	2.19883e-05	2.39687	0.417211
775	EN(+.98)PVVHFF	8	0.000384284	0.000160193	2.39888	0.416861
299	HYGSLPQ(+.98)KSHGRTQD	15	0.00560189	0.00232349	2.41098	0.414768
237	RFSWGAEGQRPGFGYGGRASDYKSA	25	0.000383982	0.000158678	2.41989	0.413242
456	GAEGQ(+.98)RPGFGYGGRAS	16	1.57066e-05	6.48325e-06	2.42264	0.412773
493	AEGQRPGFGYGGRA	14	7.03612e-05	2.891e-05	2.4338	0.41088
95	HKGFKGVDAQG	11	0.00258561	0.00106013	2.43894	0.410013
158	GAEGQ(+.98)RPGFGYGGRASD	17	0.000125294	5.1162e-05	2.44896	0.408337
501	QRPGFGYGGRASDYKSA	17	0.000326024	0.000133082	2.44979	0.408198
721	IFKLGGRDSRSGSPMAR	17	0.000308459	0.000125833	2.45133	0.407941
556	RFSWGAEGQR	10	0.000149562	6.09245e-05	2.45487	0.407353
1150	SIGRFFG	7	0.000100524	4.08121e-05	2.46308	0.405995
737	HYGSLPQ(+.98)KSHGRTQ(+.98)DEN(+.98)PVVHFF	23	7.98403e-05	3.23662e-05	2.46678	0.405386
119	GGRASDYKSAHKGFKGVD	18	0.000717715	0.000290206	2.47313	0.404347
711	NPVVHFF	7	0.000125407	5.06651e-05	2.47522	0.404005
2327	DTGLLDSLRHG	11	1.13153e-05	4.5662e-06	2.47807	0.40354
729	SWGAEGQR	8	0.00120058	0.000483991	2.48058	0.403132
569	AQGTLSKIFKLGGRD	15	0.000156387	6.29607e-05	2.48388	0.402595
606	EGQ(+.98)RPGFGYGGR	12	8.94455e-05	3.59942e-05	2.485	0.402415
855	IVTPRTPPPSQ(+.98)	11	5.80699e-05	2.33513e-05	2.4868	0.402124
707	ENPVVHF	7	0.0124833	0.00501923	2.4871	0.402075
1434	PRTPPPSQGKAR	12	0.000934465	0.000371979	2.51214	0.398066
403	AQGTLSKIFKLGGRDSR	17	6.09784e-05	2.42452e-05	2.51508	0.397602
1415	HGSKYLATSR	10	2.7794e-06	1.10496e-06	2.5154	0.397551
739	PGFGYGGR	8	0.00242199	0.00096139	2.51926	0.396942
417	HKGFKGVDAQ(+.98)GTLSKIFKLGGRDSRSGSPMA	31	2.64553e-05	1.0479e-05	2.5246	0.396102
753	DAQGTLSKI	9	5.64823e-05	2.23243e-05	2.53008	0.395245
2186	NIVTPRTPPPSQGKGRGL	18	4.56309e-06	1.7983e-06	2.53745	0.394096
2659	FFKNLV	6	4.39994e-06	1.72426e-06	2.55178	0.391884
857	EN(+.98)PVVHF	7	0.000251358	9.81418e-05	2.56117	0.390446
19	ASDYKSAHKGFKGVD	15	0.000961098	0.000374782	2.56442	0.389952
468	TMDHARHGFLPRHRDTGILD	20	0.00145003	0.000565099	2.56597	0.389717
1010	TGILDSIGR	9	9.14728e-06	3.56013e-06	2.56936	0.389201
1025	KGFKGVD	7	0.00304845	0.00118634	2.56963	0.389161
99	RASDYKSAHKGFKGVD	16	0.00060662	0.000235568	2.57514	0.388329
496	DAQ(+.98)GTLSKIFKL	12	2.59275e-05	1.00519e-05	2.57936	0.387693
570	SIGRFFGGDRGAPKRGSGKDSHHPARTAHYG	31	0.00276011	0.00106863	2.58284	0.387171
623	FGGDRGAPKRGSGK	14	5.04399e-05	1.9412e-05	2.59839	0.384853
1504	RPTPPPSQGKRA	12	0.000760504	0.000292515	2.59988	0.384633
1113	NIVTPRTPPPSQGKGRGLSLSRF	23	1.28987e-05	4.92792e-06	2.61748	0.382047
772	TLSKIFKLGGRDSR	14	6.00039e-05	2.28335e-05	2.62789	0.380534
874	SRSGSPMAR	9	6.4547e-05	2.44543e-05	2.63949	0.378861
198	PGFGYGGRAS	10	0.00094664	0.00035674	2.65358	0.376849
928	GRFFGGD	7	0.0013788	0.000519597	2.65359	0.376849
1358	KGGLVTRPTPPPSQGKQR	18	6.84153e-05	2.57701e-05	2.65483	0.376672
836	DTGILDSIGRFFGGDRGAPKRGSGKDSHHPART	33	0.0002414	9.08597e-05	2.65684	0.376387
475	NIVTPRTPPPSQGKGR	16	2.25333e-05	8.47679e-06	2.65824	0.376189
1986	HKGFKGVDAQGTLSKIFKLGGRDSR	25	2.81106e-06	1.05437e-06	2.6661	0.375079
277	SKYLATASTMDHARHG	16	1.84096e-05	6.88614e-06	2.67342	0.374053
230	HGSKYLATASTMDHARHGFLPRHRDTGILD	30	0.00166422	0.000614857	2.70668	0.369457
187	AHYGSLPQKSH	11	0.000117114	4.32119e-05	2.71023	0.368973
690	FSWGAEGQRPGFGYGGRASD	20	0.000158397	5.84284e-05	2.71096	0.368874
241	FGGDRGAPKRGSGKD	15	0.00074089	0.000272829	2.71558	0.368245
1396	PGFGYG	6	0.000158433	5.78992e-05	2.73636	0.365449
120	FGYGGRASDYKSAHKGFKGVDAQGTLSKIFKLGGRDSRSGSPMARR	46	2.93525e-05	1.07233e-05	2.73726	0.365329
2034	SLSRFSWGAEGQRPGFG	17	5.74471e-06	2.09431e-06	2.74301	0.364563
714	ASTM(+15.99)DHARHGFLPRHRDTGILD	22	8.70971e-05	3.17291e-05	2.74503	0.364295
1202	HKGFKGVDAQ(+.98)GTLSKIFKLGGRDSRSGSPMARR	33	0.000110253	3.99603e-05	2.75907	0.362441
266	EGQ(+.98)RPGFGYGGRASD	15	0.000161353	5.84119e-05	2.76232	0.362014
2274	SWGAEGQRPGFGYGGRASDYKSAHKGFKGVDAQ(+.98)GTLSKIFKLGGRDSRSGSPM(+15.99)ARR	56	8.85067e-06	3.19698e-06	2.76845	0.361213
888	SLPQKSHGRTQ(+.98)D	12	0.00101243	0.000365154	2.7726	0.360672
892	GAEGQ(+.98)RPGFGYGG	13	2.85009e-05	1.02737e-05	2.77417	0.360468
4737	NVCGSLPQKSHGRTQD	16	2.54919e-05	9.17997e-06	2.7769	0.360114
408	HGRTQ(+.98)DENPVVHFF	14	0.000179618	6.45621e-05	2.7821	0.35944
575	SWGAEGQ(+.98)RPGFGYGGRASDYKSA	23	8.78921e-05	3.13627e-05	2.80244	0.356832
1116	KGAEGQRPGFGYG	13	3.80124e-06	1.35481e-06	2.80573	0.356413
216	GGDRGAPKRGSGKDSHHPAR	20	6.77813e-06	2.41549e-06	2.80611	0.356365
1081	GFKGVDAQG	9	6.36636e-05	2.26716e-05	2.80808	0.356116
98	HYGSLPQKSHGRTQDENPVVHFFKNIVTPRTPPPSQGKGR	40	0.000232288	8.26319e-05	2.81112	0.35573
1310	DTGLLDH	7	1.53486e-05	5.45638e-06	2.81296	0.355497
1400	EGTALSKLFKL	11	6.21533e-06	2.19791e-06	2.82783	0.353628
1751	HYGSLPQKSQG	11	1.13272e-05	4.00532e-06	2.82803	0.353603
580	FFGGDRGAPKR	11	0.000259771	9.18255e-05	2.82897	0.353486
240	SIGRFFGGDRGAPKR	15	0.000658673	0.000232482	2.83322	0.352955
893	FGYGGRASDYKSAHKGFKGVDAQ(+.98)GTLSKIFKLGGRDSRSGSPMA	44	1.96716e-05	6.93421e-06	2.83689	0.352499
114	TAHYGSLPQKSH	12	3.46984e-05	1.21895e-05	2.84657	0.3513
2566	HGSKYLASYSGSM(+15.99)	13	1.08063e-05	3.77517e-06	2.86248	0.349348
429	QRPGFGYGGRAS	12	2.40492e-05	8.39919e-06	2.86327	0.349251
1946	KDSHHPARTAHYGSLPQKSHGRTQD	25	2.49845e-05	8.70598e-06	2.86981	0.348455
678	LPQKSHGRTQD	11	2.7084e-05	9.43084e-06	2.87185	0.348207
934	GAEGQ(+.98)RPGFGYGGRASDYKSA	21	7.96159e-05	2.76339e-05	2.8811	0.34709
390	DYKSAHKGFKGVD	13	0.000224683	7.77108e-05	2.89127	0.345868
323	IFKLGGRDSRSGSPMA	16	0.00031252	0.000108075	2.89169	0.345819
898	WGAEGQR	7	0.000668204	0.000230651	2.89704	0.34518
27	PRTPPPSQGKGAEGQRPGFGYGGRASD	27	0.000131128	4.52098e-05	2.90044	0.344776
398	SLSRFSWGAEGQRPGFGYGGRASDYKSAHKGFKGVD	36	0.000267601	9.20099e-05	2.9084	0.343832
78	SDYKSAHKGFKG	12	1.20656e-05	4.14535e-06	2.91064	0.343568
443	FSWGAEGQRPGFGY	14	4.55703e-05	1.55269e-05	2.93492	0.340725
423	WGAEGQRPGFGY	12	0.000114723	3.90374e-05	2.93881	0.340274
891	QRPGFGYGGRASDYKSAH	18	2.50107e-05	8.50736e-06	2.9399	0.340148
687	ATASTM(+15.99)DHARHGFLPRHR	18	4.11105e-05	1.39668e-05	2.94344	0.339738
2310	LFKLGGR	7	7.10592e-06	2.41394e-06	2.9437	0.339709
8	RFSWGAEGQRPGFGYGGRASDYKSAHKGFKGVD	33	0.000503967	0.000170994	2.94728	0.339296
12	RFSWGAEGQRPGFGYGGRASD	21	2.51121e-05	8.51226e-06	2.95011	0.338971
830	AQGTLSKIFK	10	3.35486e-05	1.13677e-05	2.95124	0.338841
688	FSWGAEGQRPGFGYGGRASDYKSAHKGFKGVD	32	0.000545578	0.000184824	2.95188	0.338768
749	WGAEGQRPGFGYGGRASDY	19	0.000126691	4.24829e-05	2.98218	0.335325
1240	SRFSWGAE	8	4.74106e-05	1.58763e-05	2.98626	0.334867
1262	SWGAEGQRPGFGYGGRASDYKSAHKGFKGVDAQG	34	0.00010535	3.51548e-05	2.99675	0.333694
542	GRFFGGDRGAPKRGSGKD	18	0.00497323	0.00165046	3.01324	0.331869
933	SLPQ(+.98)KSHGRTQD	12	0.00134412	0.000445921	3.01426	0.331756
4125	SSLPQKSHGRTQN(+.98)	13	1.92032e-05	6.37005e-06	3.0146	0.331719
219	AQGTLSKIFKLGGRDSRSGSPMAR	24	0.000659696	0.000218738	3.01592	0.331574
69	PGFGYGGRASDYKSAHKGFKGV	22	0.000634283	0.000209661	3.02528	0.330548
310	PGFGYGGRASD	11	0.00434176	0.00143447	3.02673	0.330389
1134	WGAEGQRPGFGYGGRASDYKSAHKGFKGVDA	31	0.000198384	6.55059e-05	3.02849	0.330198
557	ENPVVHFF	8	0.0078768	0.0025993	3.03035	0.329995
121	SRFSWGAEGQRPGFGYGGRASDYKSAHKGFKGVDAQG	37	0.000717277	0.000236571	3.03198	0.329818
571	WGAEGQRPGFGYGGRASDYKSA	22	0.000166071	5.47654e-05	3.03241	0.32977
1991	DAQGTLSKIFKLGGRDSRSGSPMAR	25	0.000212892	7.02022e-05	3.03256	0.329755
207	TM(+15.99)DHARHGFLPRHR	14	9.43868e-05	3.08764e-05	3.05692	0.327126
469	TLSKIFKLGGRDSRSGSPMA	20	0.00760641	0.00248661	3.05894	0.32691
1641	QPKSVTHNKAFDSLPQKSHGRTQN(+.98)	24	3.15903e-05	1.02904e-05	3.06989	0.325744
451	KGAEGQRPGFGYGGR	15	1.92843e-05	6.28149e-06	3.07002	0.325731
2213	FSWGAEGQRPGFGYGGRASDYKSAHK	26	1.92378e-05	6.22997e-06	3.08794	0.32384
503	FFGGDRGAPKRGSGKDSHHPART	23	0.000172425	5.55736e-05	3.10264	0.322306
519	HARHGFLPRHRD	12	3.43682e-05	1.10229e-05	3.11789	0.320729
199	HYGSLPQ(+.98)KSHGR	12	0.000877093	0.000280701	3.12465	0.320036
1052	GLSLSRF	7	0.000140948	4.51079e-05	3.12468	0.320032
1192	PRTPPPSQ(+.98)	8	0.000373216	0.00011944	3.12473	0.320028
441	TLSKIFKLGGR	11	3.75724e-05	1.19887e-05	3.13399	0.319082
2469	NTPQKSHGR	9	5.63918e-07	1.79602e-07	3.13982	0.318489
1094	SIGRFFGGDRGAPK	14	6.45599e-05	2.05588e-05	3.14025	0.318446
32	ENPVVHFFKNIVTPRTPPPSQGKGRGLSL	29	0.000318552	0.000101008	3.15374	0.317083
589	SIGRFFGGDRGAPKRGSGKDSHHPARTA	28	0.0115103	0.00363629	3.16541	0.315915
2164	AQGTLSKIF	9	6.55555e-05	2.06991e-05	3.16708	0.315749
229	SLSRFSWGAEGQR	13	0.000127365	4.02075e-05	3.1677	0.315687
1132	KLGGRDSRSGSPMARR	16	0.000874611	0.000275332	3.17657	0.314805
1091	FSWGAEGQRPGFGYGGRASDYKSA	24	0.000263908	8.29392e-05	3.18194	0.314273
1274	SRFSWGAEGQ(+.98)RPGFG	15	1.54624e-05	4.85447e-06	3.1852	0.313952
977	GRASDYKSAHKG	12	2.54905e-06	7.9912e-07	3.18982	0.313497
36	PGFGYGGRASDYKSAHKGFKGVD	23	0.0024786	0.000776842	3.19061	0.313419
867	YKSAHKGFKGVDAQ(+.98)GTLSKIFKLGGRDSRSGSPMA	35	3.46934e-05	1.08476e-05	3.19826	0.31267
306	HGSKYLATASTMD	13	0.00112963	0.000352544	3.20424	0.312087
215	AQGTLSKIFKLGGRDSRSGSPMA	23	0.00535097	0.00166442	3.21491	0.31105
1075	KGAEGQRPGFGYGGRASDYKSA	22	4.24776e-05	1.30472e-05	3.25569	0.307154
514	HGSKYLATASTMDHAR	16	7.76722e-05	2.3809e-05	3.26231	0.306532
194	RFSWGAEGQRPGFGYGGRASDYKSAHKGFKGV	32	9.52829e-05	2.91973e-05	3.26341	0.306428
3983	GRFFGGDRGAPKRGSGKDSHHPARTAHYGSLPQKSHGRTQD	41	6.754e-05	2.06167e-05	3.27598	0.305252
596	TLSKIFKLGGRDSRSG	16	0.000224855	6.85802e-05	3.27871	0.304998
1105	DTGILDSIGRFFGGDRGAPKRGS	23	1.18833e-05	3.60649e-06	3.29496	0.303494
153	PGLCNMYKDSHHPARTA	17	3.73394e-05	1.13227e-05	3.29774	0.303238
107	PRTPPPSQGKGAEGQR	16	0.000150788	4.56949e-05	3.29989	0.30304
710	YGSLPQKSHGRTQDE	15	2.56128e-06	7.73632e-07	3.31072	0.302049
778	PGFGYGGRASDYKSAHK	17	0.000178856	5.40095e-05	3.31157	0.301972
104	FSWGAEGQRPGFGYGGRASDYKSAHKGFKGVDAQGTLSKIFKLGGRDSRSGSPMARR	57	0.000370416	0.000111242	3.32981	0.300317
1175	RFFGGDRGAPKRGSGKD	17	3.00746e-05	8.9364e-06	3.3654	0.297142
1375	HYGSLPQKSK	10	1.13371e-05	3.36729e-06	3.36683	0.297016
554	SKYLATASTMD	11	0.000116762	3.4669e-05	3.3679	0.296921
273	AQGTLSKIFKLGGR	14	3.06443e-05	9.09072e-06	3.37094	0.296653
1349	GFKGVD	6	0.000196147	5.80964e-05	3.37623	0.296189
1315	RFFGGD	6	1.80242e-05	5.30656e-06	3.39658	0.294414
3942	SLSRFSWGAEGQRPGFGYGGRASDYKSAHKGFKGV	35	4.29148e-05	1.26217e-05	3.40009	0.29411
2116	DAQ(+.98)GTLSKIFKLGGRDSRSGSPMA	24	3.36683e-05	9.82413e-06	3.4271	0.291791
449	YGSLPQKSHGRTQ(+.98)D	14	0.000169335	4.93127e-05	3.43391	0.291213
1370	AASM(+15.99)RGAPKRQ	11	7.55426e-06	2.19983e-06	3.43401	0.291204
577	TLSKIFKLGGRD	12	0.000319184	9.20211e-05	3.46859	0.288301
1098	ATASTMDHARHGFLPRHRDTGILD	24	0.000931366	0.000267169	3.48606	0.286857
258	TAHYGSLPQKSHGRTQD	17	0.000167271	4.77067e-05	3.50624	0.285205
1317	PGFGYGGSR	9	4.04782e-05	1.15387e-05	3.50804	0.28506
486	QRPGFGYGGRASD	13	0.000253875	7.23212e-05	3.51038	0.284869
1126	SLPQ(+.98)KSHGRTQ(+.98)D	12	0.000109947	3.1251e-05	3.51819	0.284237
56	EGQRPGFGYGGRASDYKSAHKGFKGVD	27	0.00191299	0.000542249	3.52789	0.283456
917	TLSKIFKLGGRDS	13	6.77361e-05	1.90794e-05	3.55023	0.281672
1642	NCKGAEGQR	9	1.82514e-05	5.13268e-06	3.55593	0.281221
1158	AQ(+.98)GTLSKI	8	5.00039e-05	1.40269e-05	3.56486	0.280516
929	DTGILDSIGRFFGGDRGAPKR	21	4.0833e-05	1.14477e-05	3.56691	0.280354
1020	RHGFLPR	7	0.000309322	8.67046e-05	3.56753	0.280306
1309	DTGLLDR	7	1.87396e-05	5.24918e-06	3.57	0.280112
2115	GSLPQ(+.98)KSHGRTQ(+.98)D	13	8.26167e-06	2.3098e-06	3.57679	0.27958
301	EGQRPGFGYGGRASDYKSAHKGFKGV	26	0.000832893	0.0002326	3.5808	0.279267
826	FFGGDRGAPKRGSGKD	16	0.000244974	6.80307e-05	3.60092	0.277706
1180	PRTPPPSQ	8	4.46394e-05	1.23255e-05	3.62171	0.276112
1013	GQRPGFGY	8	2.37685e-05	6.54733e-06	3.63025	0.275463
860	KGAEGQRPGFGYGGRASD	18	7.05777e-05	1.93942e-05	3.63911	0.274792
3499	GLSLSRFSW	9	3.97215e-06	1.0915e-06	3.63916	0.274789
551	FSWGAEGQR	9	0.000476796	0.000128443	3.71211	0.269388
1470	FKNLVTS	7	2.99035e-05	8.03967e-06	3.71949	0.268854
838	HYGSLPQKSHGRTQDEN(+.98)PVVHFFKNIVTPRTPPPSQGKGR	40	2.41755e-05	6.43908e-06	3.75449	0.266348
228	SRFSWGAEGQ(+.98)RPGFGYGGRASDYKSA	26	0.000195958	5.17303e-05	3.78807	0.263987
1975	GRASDYKSAHKGFK	14	8.83841e-07	2.32632e-07	3.79931	0.263205
1336	NLVTPR	6	1.5816e-05	4.12934e-06	3.83015	0.261087
1980	STMDHARHGFLPRHRDTGILDSIGRFFGGDRGAPKRGSGKDS	42	1.03635e-05	2.70369e-06	3.83309	0.260886
846	TLSKIFKLGGRDSRSGSPM	19	5.97288e-05	1.55262e-05	3.84697	0.259945
883	DTGILDSIGRFFGGDRGAPKRGSGKDS	27	0.000216963	5.62291e-05	3.85856	0.259164
842	TASTMDHARHGFLPRHRDTGILD	23	0.000378038	9.78586e-05	3.8631	0.258859
2404	RHGFLP	6	1.93334e-05	5.00031e-06	3.86644	0.258636
1194	GLSLSRFSWGA	11	7.92154e-06	2.03184e-06	3.8987	0.256496
1036	IFKLGGRDSR	10	2.619e-05	6.68534e-06	3.91753	0.255263
1016	SLSRFSWGAEG	11	2.37688e-05	6.04691e-06	3.93074	0.254405
356	WGAEGQRPGFGYGGRASD	18	0.000191224	4.85325e-05	3.94012	0.253799
2925	SHHPARTAHYGSLPQKSHGRTQDE	24	4.50644e-06	1.14181e-06	3.94676	0.253373
1130	FSWGAEGQRPGFGYGGRASDYKSAHKGFKGVDAQ(+.98)GTLSKIFKLGGRDSRSGSPMARR	57	7.70905e-05	1.95213e-05	3.94904	0.253226
876	GRFFGGDRGAPKRGSGK	17	0.00026663	6.73448e-05	3.95918	0.252578
491	SIGRFFGGDRGAPKRGS	17	0.000188561	4.71729e-05	3.99723	0.250173
1447	SHHPARTV	8	6.1568e-06	1.51926e-06	4.0525	0.246761
247	ARHGFLPRHR	10	0.000881249	0.000217138	4.05847	0.246398
1972	HRDTGILDSIGRFFGGDRGAPKRGSGKDSHHPARTA	36	1.5128e-05	3.7139e-06	4.07334	0.245499
174	AEGQRPGFGYGGRASD	16	0.000147555	3.61809e-05	4.07827	0.245202
344	RGAPKRGSGKDSHHPARTA	19	0.000812135	0.000197712	4.10766	0.243448
508	TASTMDHARHG	11	1.07158e-05	2.59168e-06	4.13471	0.241855
430	PGFGYGGRASDYK	13	4.36292e-05	1.05296e-05	4.1435	0.241342
1288	GGRDSRSGSPM(+15.99)ARR	14	7.57644e-05	1.82013e-05	4.16259	0.240235
617	SIGRFFGGDRGAPKRGSGKDSHHPART	27	0.00291152	0.00069936	4.16313	0.240204
1464	SHGSKYL	7	1.20201e-05	2.8715e-06	4.18599	0.238892
1985	HYGSLPQKSHGRTQ(+.98)DENPVVHFFK	24	9.9748e-06	2.37531e-06	4.19937	0.238131
3962	PRTPPPSQGKGRGLSLSRFSWGAEGQR	27	7.539e-06	1.79235e-06	4.20622	0.237743
4093	SKIFKLGGRDSRSGSPM(+15.99)ARR	20	1.81141e-05	4.25924e-06	4.2529	0.235134
129	SWGAEGQRPGFGYGGRASDYKSAHKGFKGVD	31	0.00211294	0.000494656	4.27154	0.234107
316	RGAPKRGSGKDSHHPART	18	0.000220515	5.15701e-05	4.27603	0.233862
1080	IGRFFGGD	8	2.49669e-05	5.77887e-06	4.32037	0.231462
1311	PGFGYGGHGY	10	1.19086e-05	2.75385e-06	4.32435	0.231249
1969	ENPVVHFFKNIVT	13	0.000128482	2.95911e-05	4.34192	0.230313
1153	AQGTLSKI	8	0.000172695	3.93552e-05	4.3881	0.227889
287	PGFGYGGRASDYKSAH	16	0.000634885	0.000144507	4.39345	0.227611
3996	HGSKYLATASTMDHARHGFLPRHRDT	26	1.49845e-05	3.3707e-06	4.44552	0.224945
871	DAQGTLSKIF	10	3.39739e-05	7.63934e-06	4.44724	0.224859
3098	SQKRPSQRHGSKYLATASTMD	21	3.25276e-05	7.31078e-06	4.44926	0.224756
2557	PRTPPPSQGSL	11	3.48719e-05	7.77399e-06	4.48572	0.22293
279	AHYGSLPQKSHGRTQD	16	0.00131098	0.000292177	4.48695	0.222869
546	HHPARTAHYGSLPQKSHGRTQD	22	0.00022044	4.91219e-05	4.48761	0.222836
460	TASTM(+15.99)DHARHGFLPRHR	17	4.90349e-05	1.0915e-05	4.49242	0.222597
318	ASTMDHARHGFLPRHRDTGILD	22	0.00222372	0.00049454	4.49655	0.222393
46	SDYKSAHKGFKGVD	14	0.000411567	9.13958e-05	4.50313	0.222068
3079	HGSKYLATASTMDHARHGFLPRHRD	25	6.44782e-05	1.42581e-05	4.52222	0.22113
5178	ENPVVHFFKNLVTRPTPPPSQGKALRASL	29	0.00017013	3.75796e-05	4.52719	0.220887
995	EGQ(+.98)RPGFGYGGRASDYKSAHKGFKGV	26	6.64671e-06	1.44007e-06	4.61555	0.216659
463	SIGRFFGGDRGAPKRGSGKD	20	0.00250431	0.000536944	4.664	0.214408
1513	RGLSLSR	7	1.09441e-05	2.34196e-06	4.67304	0.213993
1297	RFSWGAEGQRPGFG	14	1.93029e-05	4.12765e-06	4.67648	0.213836
1965	PKRGSGKDSHHPARTA	16	9.17405e-06	1.95941e-06	4.68205	0.213582
921	AEGQRPGFGYGGRASDYKSAHKGFKGVDAQ(+.98)GTLSKIFKLGGRDSRSGSPMA	51	4.01495e-05	8.53806e-06	4.70241	0.212657
39	SHHPARTAHYGSLPQKSHGRTQD	23	0.00135269	0.000286734	4.71756	0.211974
401	AEGQRPGFGYGGRASDYKSAHKGFKGVDAQGTLSKIFKLGGRDSRSGSPMARR	53	0.000141121	2.99007e-05	4.71965	0.21188
992	WGAEGQRPGFGYGGRASDYKSAHKGFKGVD	30	0.000124326	2.59654e-05	4.78816	0.208849
2930	SKYLATASTMDHARH	15	8.70347e-06	1.80916e-06	4.81077	0.207867
188	SKYLATASTMDHARHGFLPRHRDTGILD	28	0.000590272	0.000122121	4.83349	0.20689
961	TLSKIFKLG	9	1.96754e-05	4.03967e-06	4.87054	0.205316
1800	PGFGYGGRAH	10	2.20001e-05	4.50642e-06	4.88194	0.204836
2175	GILDSIGRFFGGDRGAPKRGSGKDSHHPARTA	32	4.48198e-05	9.1804e-06	4.88212	0.204829
949	DAQGTLSKIFKLGGRDSRSGSPMA	24	0.00047461	9.67603e-05	4.90501	0.203873
407	SWGAEGQ(+.98)RPGFGYGGR	16	1.64798e-05	3.3292e-06	4.95009	0.202017
3126	SWGAEGQRPGFGYGGRASDYKSAHKGFKGVDAQ	33	2.93961e-05	5.93034e-06	4.9569	0.201739
535	ENPVVHFFKN	10	0.000332457	6.65857e-05	4.99293	0.200283
300	HYGSLPQKSHGRTQDE	16	0.000427492	8.55272e-05	4.99832	0.200067
848	PKRGSGKDSHHPAR	14	2.51313e-07	4.96594e-08	5.06072	0.1976
1272	DYKSAHKGFKGVDAQGTLSKIFKLGGRDSRSGSPMA	36	1.66437e-05	3.28169e-06	5.07168	0.197173
602	AEGQRPGFGYG	11	2.60518e-05	5.13066e-06	5.07768	0.196941
1179	FGYGGRASDYKSAHKGFKGVDAQ(+.98)GTLSKIFKLGGRDSRSGSPMARR	46	1.45832e-05	2.87143e-06	5.07874	0.196899
44	AEGQRPGFGYGGRASDYKSAHKGFKGVD	28	0.000537338	0.000105775	5.08	0.19685
712	EGQ(+.98)RPGFGYGGRAS	14	1.05636e-05	2.07784e-06	5.08394	0.196698
498	SIGRFFGGD	9	0.000879954	0.000170108	5.1729	0.193315
715	GSKYLATASTMDHARHGFLPRHRDTGILD	29	6.32649e-05	1.21882e-05	5.19068	0.192653
942	LATASTMDHARHGFLPRHRD	20	3.73644e-05	7.14533e-06	5.2292	0.191234
1312	FKLGGR	6	3.39643e-05	6.48177e-06	5.23998	0.190841
629	KGVDAQ(+.98)GTLSKIF	13	1.28525e-05	2.44912e-06	5.2478	0.190556
1573	KSAHKGFKGVDYC	13	1.5292e-05	2.88364e-06	5.30303	0.188571
899	SRFSWGAEGQ(+.98)R	11	2.97897e-06	5.61535e-07	5.30505	0.1885
2053	SLPQKSHGRTQDENPVVHFFKNIVTPRTPPPSQGKGR	37	2.35534e-05	4.37475e-06	5.38394	0.185738
311	SLSRFSWGAEGQRPGFGYGGRA	22	5.96598e-06	1.10761e-06	5.38634	0.185655
1330	EGQRPGFGYRNSR	13	2.90626e-05	5.37421e-06	5.4078	0.184918
478	FSWGAEGQRPGFGYGGR	17	0.000251946	4.6087e-05	5.46676	0.182924
1022	FSWGAEGQRPGFGYGGRASDYKSAHKGFKGV	31	9.07285e-05	1.6395e-05	5.53393	0.180703
110	YKSAHKGFKGVD	12	0.000281043	5.06327e-05	5.55062	0.18016
397	HARHGFLPRHRDTGILD	17	0.0011889	0.000213968	5.55644	0.179971
92	SIGRFFGGDRGAPKRGSGKDS	21	0.000471251	8.186e-05	5.75679	0.173708
2222	TLSKIFKLGGRDSRSGSPM(+15.99)A	20	0.000154511	2.67219e-05	5.78219	0.172945
947	AEGQRPGFGYGGRASDYKSA	20	0.000106096	1.8168e-05	5.83973	0.171241
1070	RSGSPMAR	8	0.000382054	6.50861e-05	5.86997	0.170359
2052	DHARHGFLPR	10	6.63078e-06	1.12174e-06	5.91115	0.169172
5099	HGSKYLATASTM(+15.99)DHARHGFLPRHRDTGILD	30	2.56839e-05	4.32107e-06	5.94388	0.16824
665	DAQ(+.98)GTLSKIFKLGGRDSRSGSPMARR	26	3.1335e-05	5.22592e-06	5.99608	0.166776
2562	RPTPPPSQAKAR	12	0.000120261	1.99796e-05	6.0192	0.166135
1068	WGAEGQRPGFGYGGRASDYKSAH	23	9.58301e-06	1.57379e-06	6.08913	0.164227
148	QRPGFGYGGRASDYKSAHKGFKGVD	25	0.000199499	3.24839e-05	6.14148	0.162827
333	SLSRFSWGAEGQRPGFGYGGRASDYKSA	28	0.000219319	3.52791e-05	6.21667	0.160858
3961	PSQRHGSKYLATASTMDHARHGFLPRHRDTGILD	34	1.2176e-05	1.95248e-06	6.23618	0.160354
1937	HYGSLPQKSHGRTQDEN(+.98)PVVHFFKNIVTPRTPPPSQGKGRGL	42	1.75548e-05	2.75798e-06	6.36512	0.157106
668	DTGILDSIGRFFGGDRGAPKRGSGKD	26	0.000562147	8.71204e-05	6.45253	0.154978
2173	HKGFKGVDAQGTLSKIFKLGGRDSRSG	27	6.38874e-06	9.85056e-07	6.48567	0.154186
745	HYGSLPQKSHGRTQDENPVVHFFKN(+.98)IVT	28	0.000130481	1.95278e-05	6.6818	0.14966
3469	SLSRFSWGAEGQRPGFGYGGRASDYKSAHKGFKGVDAQG	39	2.25025e-05	3.35846e-06	6.70023	0.149249
278	YGGRASDYKSAHKGFKGVD	19	4.45419e-05	6.54248e-06	6.80811	0.146884
4110	HYGSLPQ(+.98)	7	2.93032e-06	4.29475e-07	6.82303	0.146562
413	FKN(+.98)IVTPRTPPPSQG	15	3.61533e-05	5.26978e-06	6.8605	0.145762
308	GRASDYKSAHKGFKG	15	6.07571e-06	8.81237e-07	6.89453	0.145043
622	MDHARHGFLPRHRDTGILD	19	0.000224564	3.24803e-05	6.91384	0.144637
1418	AEGTLSKLFKL	11	4.72266e-05	6.74287e-06	7.00393	0.142777
363	PGFGYGGRASDYKSAHKGFKG	21	1.86307e-05	2.60006e-06	7.16548	0.139558
2176	SWGAEGQRPGFGYGGRASDYKSAHKGFKGVDAQ(+.98)GTLSKIFKL	42	1.45477e-05	2.01021e-06	7.23689	0.138181
1221	HKGFKGVDAQGTLSK	15	2.04627e-05	2.80491e-06	7.29529	0.137075
1261	ATASTMDHARHGFLPRHRD	19	7.40042e-05	9.90738e-06	7.4696	0.133876
3005	NPVVHFFKN	9	1.43422e-05	1.88634e-06	7.60319	0.131524
614	HHPARTAHYGSLPQKS	16	3.60731e-05	4.67771e-06	7.7117	0.129673
249	PSQRHGSKYLATASTMD	17	6.93317e-06	8.80347e-07	7.8755	0.126976
1384	ENPVVH	6	0.000188267	2.383e-05	7.90041	0.126576
60	YKSAHKGFKGVDAQG	15	0.000204943	2.48134e-05	8.25938	0.121074
902	EGQ(+.98)RPGFGYGGRASDYKSAHKGFKGVD	27	5.35168e-05	6.46657e-06	8.27592	0.120833
805	PGFGYGGRASDYKSAHKGFKGVDAQ(+.98)GTLSKIFKLGGRDSRSGSPMA	46	1.16189e-05	1.39485e-06	8.32989	0.12005
718	WGAEGQ(+.98)RPGFGY	12	2.50463e-05	2.99765e-06	8.35531	0.119684
368	SRFSWGAEGQ(+.98)RPGFGYGGRASDYKSAHKGFKGV	33	3.39244e-05	4.01212e-06	8.45548	0.118266
844	SKIFKLGGRDSRSG	14	0.000105147	1.22707e-05	8.569	0.1167
742	ASDYKSAHKGFKGVDAQGTLSKIFKLGGRDSRSGSPMA	38	0.000262732	3.04138e-05	8.63859	0.11576
1031	GGRASDYKSA	10	5.39983e-05	6.21761e-06	8.68472	0.115145
252	SKYLATASTMDHARHGFLPRHR	22	0.000187653	2.14604e-05	8.74412	0.114363
1208	VDAQGTL	7	5.71255e-05	6.52183e-06	8.75912	0.114167
2020	GSKYLATASTMD	12	1.02757e-05	1.16197e-06	8.84342	0.113078
434	HYGSLPQ(+.98)KSH	10	0.00226937	0.000249564	9.09335	0.109971
284	ENPVVHFFKNIVTPRTPPPSQ	21	3.53901e-05	3.8511e-06	9.18962	0.108818
632	RPGFGYGGR	9	7.17579e-06	7.79011e-07	9.2114	0.108561
521	SWGAEGQ(+.98)RPGFGYGGRASD	19	5.82626e-05	5.88809e-06	9.895	0.101061
604	YGSLPQ(+.98)KSHGR	11	1.18676e-05	1.19885e-06	9.89914	0.101019
499	SDYKSAHKGFKGV	13	4.11635e-05	4.10057e-06	10.0385	0.0996166
2189	AQGTLSKIFKLGGRDSRSGSPM(+15.99)A	23	0.000247332	2.4423e-05	10.127	0.0987455
2262	ENPVVHFFKN(+.98)	10	1.33062e-05	1.29594e-06	10.2676	0.0973936
1426	HGQGTLSKLFKL	12	9.92119e-06	9.5726e-07	10.3641	0.0964865
285	AHYGSLPQ(+.98)KSHGRTQD	16	0.000246044	2.35087e-05	10.4661	0.0955469
1995	DYKSAHKGFKGV	12	2.90848e-05	2.77774e-06	10.4707	0.0955048
5218	PFSGSPMAR	9	4.71811e-06	4.41634e-07	10.6833	0.093604
981	AEGQ(+.98)RPGFGYGGRASDYKSAHKGFKGVDA	29	1.01274e-05	9.41055e-07	10.7618	0.0929213
2948	PARTAHYGSLPQKSHGRTQD	20	2.28385e-06	2.05288e-07	11.1251	0.089887
1994	SHHPARTAHYGSLPQKSHGRTQ(+.98)D	23	2.61083e-05	2.33811e-06	11.1664	0.0895542
276	KNIVTPRTPPPSQGKGAEGQR	21	4.73665e-05	4.23029e-06	11.197	0.0893098
3018	SIGRFFGGDRGAPKRGSGKDSHHPARTAH	29	5.88043e-05	5.13809e-06	11.4448	0.087376
4481	HYGSLPQKSHGRTQDEN(+.98)PVV	20	4.47433e-06	3.86151e-07	11.587	0.0863038
641	YGSLPQ(+.98)KSHGRTQ(+.98)D	14	1.95043e-05	1.66671e-06	11.7023	0.0854532
3177	AHYGSLPQKSHGRTQDE	17	4.60454e-06	3.8443e-07	11.9776	0.0834893
736	AHYGSLPQKSHGRTQ(+.98)D	16	4.98902e-05	4.15686e-06	12.0019	0.0833202
610	PGFGYGGRASDYKSAHKGFKGVDAQG	26	0.000129585	1.02706e-05	12.6171	0.0792574
23	SLSRFSWGAEGQRPGFGYGGR	21	3.52946e-05	2.79723e-06	12.6177	0.0792539
2117	HYGSLPQ(+.98)KSHGRTQDENPVVHFFKN	25	0.000111323	8.74366e-06	12.7318	0.0785435
850	WGAEGQRPGFGYGG	14	1.93854e-05	1.45747e-06	13.3007	0.0751841
999	SGKVPWLKPGRS	12	2.74091e-05	1.9848e-06	13.8095	0.0724138
162	AHYGSLPQKSHGRTQ	15	2.75091e-05	1.98724e-06	13.8429	0.0722393
722	KNIVTPRTPPPSQ(+.98)GKG	16	3.13033e-05	2.16097e-06	14.4858	0.0690331
2360	TNGTLSKLFKL	11	1.38776e-05	9.49564e-07	14.6147	0.0684241
20	SHHPARTAHYGSLPQ(+.98)KSHGRTQD	23	0.000194629	1.3269e-05	14.6679	0.0681762
396	ENPVVHFFKNIVTPRTPPPSQGKGRGL	27	0.000135413	9.17737e-06	14.7551	0.067773
1284	SIGRFFGGDRGAPKRGSGK	19	2.13537e-05	1.38348e-06	15.4348	0.0647887
1943	ENPVVHFFKNIVTPRTPPPSQG	22	0.00015825	9.18007e-06	17.2384	0.05801
3945	RGAPKRGSGKDSHHPARTAHYGSLPQKSHGRTQD	34	0.00013517	7.76742e-06	17.4022	0.0574639
3975	SIGRFFGGDRGAPKRGSGKDSHHPARTAHYGSLPQKS	37	8.84866e-05	5.06556e-06	17.4683	0.0572467
4024	GLSLSRFSWGAEGQRPGFGYGGRASDYKSAHKGFKGVDA	39	7.60918e-06	4.29344e-07	17.7228	0.0564245
509	HYGSLPQ(+.98)KSHGRTQ(+.98)D	15	0.00259334	0.00014615	17.7444	0.0563559
2340	RGFFGGDRGAPKAGR	15	5.79702e-05	3.07037e-06	18.8805	0.0529646
924	WGAEGQRPGFGYGGRAS	17	6.43769e-05	3.40116e-06	18.9279	0.052832
1200	AQGTLSKIFKLGGRDS	16	1.77189e-05	9.29264e-07	19.0677	0.0524448
950	AQ(+.98)GTLSKIFKLGGRD	15	2.20793e-05	1.10767e-06	19.933	0.0501681
4122	SLPQ(+.98)KSHGRTQDEN(+.98)PVVHFF	20	0.000159586	7.24716e-06	22.0204	0.0454124
161	HARHGFLPRHR	11	0.00021594	9.44024e-06	22.8744	0.043717
1974	ENPVVHFFKNIVTPR	15	4.14955e-05	1.64954e-06	25.1558	0.0397523
2217	GGDRGAPKRGSGKDSHHPARTAHYGSLPQKSHGRTQD	37	4.11681e-05	1.62937e-06	25.2663	0.0395784
2076	AQ(+.98)GTLSKIFKLGGRDSRSGSPMAR	24	6.68482e-05	2.49975e-06	26.742	0.0373944
380	AQ(+.98)GTLSKIFKLGGRDSRSGSPMA	23	0.00105077	3.78906e-05	27.7318	0.0360597
440	ENPVVHFFKNIVTPRTPPPSQGKGR	25	0.000200278	7.13754e-06	28.0598	0.0356382
1083	GILDSIGRFFGGDRGAPKRGSGKD	24	3.49486e-05	1.16958e-06	29.8813	0.0334658
1074	TASTMDHARHGFLPRHRD	18	0.000141499	3.98849e-06	35.4769	0.0281874
793	HGRTQ(+.98)DENPVVH	12	6.8213e-05	1.70646e-06	39.9734	0.0250166
1810	DTGLLD	6	8.37602e-05	1.73581e-06	48.2542	0.0207236
5118	GSPMARR	7	4.76126e-05	9.30624e-07	51.162	0.0195457
404	AEGQ(+.98)RPGFGYGGRASD	16	3.0853e-05	5.79452e-07	53.2452	0.018781
1959	HKGFKGVDAQ(+.98)GTLSKIFKLGGRDSRSGSPMAR	32	0.000246608	3.74975e-06	65.7664	0.0152053
1135	HRDTGILD	8	0.000202588	2.23868e-06	90.4944	0.0110504
6443	RPTPPPSQGKALARSL	16	0	0.00477633	0	0
5660	HYGSLPQKSHGRTQ(+.98)DEN(+.98)PVVHFF	23	0	0.00466583	0	0
1520	RPTPPPSQGKLAARSL	16	0	0.00421484	0	0
3680	RPTPPPSQGKAALR	14	0	0.00346223	0	0
6454	KGGLVTRPTPPPSQGKLAARSL	22	0	0.00297116	0	0
6786	M(+15.99)LAPALRTNPHGSKYLAT	18	0	0.00282303	0	0
5807	PTRPPPSQGKLQRSL	15	0	0.00274679	0	0
3596	PRTPPPSQGKRQLSL	15	0	0.00273636	0	0
5891	RPTPPPSQGKQRL	13	0	0.00243488	0	0
6497	PRGAAPPSQGKLGRASL	17	0	0.00241625	0	0
3421	HYGSLPQKSHGRTQDEN(+.98)PVVHF	22	0	0.00215714	0	0
5886	RPGAAPPSQGKGLRASL	17	0	0.00215449	0	0
6803	TAGSKYKFRWHKYLATAS	18	0	0.00201316	0	0
6076	VLGSVAVWVPPPSQGKRVKDL	21	0	0.00198105	0	0
6419	KGGLVTPRTPPPSQGKLKGWL	21	0	0.00193194	0	0
6190	HDMTKYLKNTKRHLATASTMN(+.98)HA	23	0	0.00175983	0	0
2713	RPTPPPSQGKVGRV	14	0	0.00171862	0	0
3605	KNLVTRPTPPPSQGKLRAASL	21	0	0.00166932	0	0
5869	LSQQRPSQRHGSKYL	15	0	0.00153838	0	0
5810	KNLVTRPTPPPSQGKLGWKL	20	0	0.00152484	0	0
5921	KGGLVTRPTPPPSQGKGVKAQK	22	0	0.00150414	0	0
3693	HDMTSAAFLRPVLTLLATASTMN(+.98)AH	25	0	0.00130108	0	0
3602	KNLVTRPTPPPSQGKGSVRVL	21	0	0.00128813	0	0
6424	KNLVTPRTPPPSQGKELRAK	20	0	0.00128305	0	0
6540	AEQKRAFHLHGSKYLATA	18	0	0.001252	0	0
3850	QPGSSGETYKAKKKYLATASTMN(+.98)HA	25	0	0.00122688	0	0
6474	PRTPPPSQGKLAAR	14	0	0.00120459	0	0
3670	RGASHGGDRGAPKGR	15	0	0.00115471	0	0
6759	KSDLTHVPDVPGRAFLDSHHPARAT	25	0	0.00111232	0	0
5827	AEQKRPSGARHGSKYLATA	19	0	0.00111075	0	0
3610	KGGLVTPTRPPPSQGKLKGWL	21	0	0.00107673	0	0
6548	KGGLVTPRTPPPSLFKTHVSL	21	0	0.00104953	0	0
420	GAEGQRPGFGYGGRASDYKSAHKGFKGVDAQGTLSKIFKLGGRDSRSGSPMARR	54	0	0.00102893	0	0
2570	RPTPPPSQGKLRQ	13	0	0.00101477	0	0
6160	PQLVFLNVPPPSQGKRVVGSL	21	0	0.000926029	0	0
3692	KNLVTPRTPPPSQGKARLG	19	0	0.000923869	0	0
3592	KNLVTPRTPPPSQGKLERAK	20	0	0.000890171	0	0
3924	PRTPPPNTGKARGL	14	0	0.000887045	0	0
5850	PRTPPPSEGKLARASL	16	0	0.000865823	0	0
2409	PRTPPPSQGKGLAR	14	0	0.000814705	0	0
6436	KNLVTPRTPPPSQGKALGR	19	0	0.00078442	0	0
3761	KARVTPEKPPPSQGKGLAYLVKKE	24	0	0.000775954	0	0
5813	WTLSKLFKL	9	0	0.00075456	0	0
3570	KNLVTPRTPPPSQGKRALG	19	0	0.000733668	0	0
3607	KNLVTPRTPPPSEGKLQRSL	20	0	0.000703254	0	0
3740	KGGLVTRPTPPPSQGKVRVGSL	22	0	0.000696809	0	0
5960	KFNLVQKAQPPPSQGKKLWAL	21	0	0.000688722	0	0
6733	DYSATALVLSLMKPYLATASTM	22	0	0.000668115	0	0
6040	KGGLVQQAKPPPSQGKRQLSL	21	0	0.000665725	0	0
6691	RPGLEVTLAAPPSQGKLKNKN	21	0	0.000615319	0	0
6476	KARVTPEKPPPSQGKKVQHNKPR	23	0	0.000614368	0	0
6636	RPTPPPSQGKKQALFFPR	18	0	0.000614277	0	0
6418	KNLVTRPTPPPSQGKGPVKNLGKAH	25	0	0.000611514	0	0
6605	KFNLVGLWVPPPSQGKTRLQL	21	0	0.000609136	0	0
6002	VLGSVTPRTPPPSQGKRQL	19	0	0.000605275	0	0
6508	RPTPPPSQGKKAWVLSFR	18	0	0.000549024	0	0
6450	PRTPPPSEGKLAARSL	16	0	0.000544743	0	0
5802	KGGLVTPRTPPPSQGKRLQ	19	0	0.000529473	0	0
3764	KNLVTRPTPPPSQQLGKRGPLSHV	24	0	0.000522993	0	0
6089	KGGLVTRPTPPPSQPTPKPVWKPR	24	0	0.000519449	0	0
3726	KNLVTPTRPPPSQGKAVARSL	21	0	0.000507707	0	0
5892	KAAFALTPRTPPPSQGKLLNRT	22	0	0.000492935	0	0
3883	GPALVSRGKAAPPSQGKVGRV	21	0	0.000492421	0	0
3878	DHGGNATALVLVVRSYLATASTMN(+.98)	24	0	0.000489467	0	0
6398	KNLVTRPTPPPSQGKARAV	19	0	0.000480758	0	0
3780	DPGAANVSSAPYALLLLLATASTMDHAR	28	0	0.000472875	0	0
5999	PRTPPPSQGKKVPPFPKHA	19	0	0.000461093	0	0
3772	VGFPQYDWKKKYLLATASTMDHARGH	26	0	0.000453948	0	0
5911	KGGLVTRPTPPPSQGKLQR	19	0	0.000443728	0	0
3894	TNLQRFHALHGSKYLAT	17	0	0.000438731	0	0
6081	PRTPPPSQGKKKGSTAKMR	19	0	0.000438645	0	0
6441	FKNLVTPRTPPPSQGKAVKWL	21	0	0.000432062	0	0
6460	RPTTVPPPSQGKLRAASL	18	0	0.000422708	0	0
6711	KAKFVEPRTPPPSQKAVRQSL	21	0	0.000408869	0	0
6724	AAGGTRVWHGKQKYLLATASTMDHARHG	28	0	0.000406174	0	0
6784	PRTPPPSQGKGVVR	14	0	0.000406015	0	0
3774	AAPVHEAYLRSVSSGKLATASTMDHARGH	29	0	0.000403933	0	0
5954	KFNLVTTRPPPPSQGKVAKWL	21	0	0.000395681	0	0
5661	GRFFGGDRGAPKRGSGKDSHHPARTAHYGSLPQKSHGRTQDENPVVHF	48	0	0.000395234	0	0
3635	KFNLVTRPTPPPSQGKLAARSL	22	0	0.000391498	0	0
5914	KGGLVTPRTPPPSEGKRLAASL	22	0	0.000382689	0	0
3863	PQLVN(+.98)KVARPPSQGKGPGVGKVAHAK	26	0	0.000371677	0	0
3738	LNKFVTPRTPPPSQGKRVGVSL	22	0	0.000367658	0	0
6727	KNLVTPRTPPSPQLVTVLYLNEK	23	0	0.000365563	0	0
3959	FGGDRGAPKRGSGKDSHHPARTAHYGSLPQKSHGRTQDENPVVHFF	46	0	0.000363977	0	0
6511	HDMTSAAM(+15.99)ALQRVLLLATASTMN(+.98)AH	25	0	0.000355393	0	0
3407	PRTPPPSQGKGAEGQRPGF	19	0	0.000353261	0	0
5870	KGGLVTRPTPPPSKKMTVLQP	21	0	0.000349851	0	0
3464	KGAEGQRPGF	10	0	0.000348763	0	0
6050	HDMTSAAFAFLVLLHLATASTMN(+.98)AH	25	0	0.00034674	0	0
6613	FGM(+15.99)EATLAQLVGKKYLATASTMN(+.98)	23	0	0.000345382	0	0
5703	HYGSLPQKSHGRTQ(+.98)DEN(+.98)PVVHFFKNIVT	28	0	0.000336716	0	0
6006	FKNLVTRPTPPVPWVVARTSL	21	0	0.000334154	0	0
3789	SLGPTVPPPSQGKAARL	17	0	0.000334039	0	0
3664	KNLVTPRTPPVTEKAVPYLLENK	23	0	0.000327715	0	0
3846	GPSMM(+15.99)LPSATFLKLYLATASTMN(+.98)HHAR	27	0	0.000326214	0	0
3928	SAHKGFKGRCR	11	0	0.000325403	0	0
6453	TVPRTPPPSQGKVRVGSL	18	0	0.000323526	0	0
5804	KNLVTPRTPPFGKQPTVLQP	20	0	0.000311686	0	0
5990	VGAQVASGPAAPKDKYLLATASTMDHARGH	30	0	0.000309144	0	0
6713	PQLVNRALN(+.98)PPSQGKGPGKRLGHAK	25	0	0.000308871	0	0
3428	LPRHRDTGILDSI	13	0	0.000305028	0	0
3797	TAAGHKNTVHACHLVLLATASTMDHAR	27	0	0.000300255	0	0
6595	QAEKRQSPRHGSKY	14	0	0.000294013	0	0
6678	TAAPVEAHQDYLKKTLATASTMDHARGH	28	0	0.000292156	0	0
6597	KNLVTPRGTHPSQGKARGLSLSFR	24	0	0.000290095	0	0
3769	KNLVTPRGHTPSQGKNLGLSLRHP	24	0	0.000288249	0	0
3408	GYGGRASDYKSAHKGF	16	0	0.000285075	0	0
467	RHGFLPRHRDTGILDSIGRFFGGDRGAPKRGSGKDSHHPARTAHYG	46	0	0.000284896	0	0
6052	PTRPTVPPSQGKALAR	16	0	0.000281593	0	0
3604	KFNLVTPRTPPPSQGKLVWAK	21	0	0.000280912	0	0
6144	KNVNPVRAKPPSQGKLKFPVNFR	23	0	0.00028019	0	0
6118	LYVAQGCLSCLLLLYLATASTMN(+.98)H	24	0	0.000279071	0	0
5997	HN(+.98)MTSAAFFKVKKYLATASTMN(+.98)AH	24	0	0.000275371	0	0
2086	DHARHGFLPRHRDTGILDSIGRFFGGDRGAPKRGSGKDSHHPARTA	46	0	0.000270327	0	0
5823	FKNLVTRPTPPPSQGKLWVAK	21	0	0.000262134	0	0
6499	TAAGSDSATALYKKLFLVTASTMDH	25	0	0.00026167	0	0
3705	YKLAHPSGARHGSKY	15	0	0.000261215	0	0
6420	LVTRPTPPPSQGKLWKAL	18	0	0.0002609	0	0
3402	GYGGRASDYKSAHKGFKGVDAQGTL	25	0	0.000259229	0	0
5836	PPHCPPPSQGKLQRSL	16	0	0.000257222	0	0
3623	VTRPTPPPSQGKALRA	16	0	0.000256248	0	0
3762	ATSAGPGSTSHPVVLKYLATASTMDHHAR	29	0	0.000254554	0	0
6026	PGSTLQQAAM(+15.99)EALLLLALTASTMDHAR	27	0	0.000249609	0	0
6514	KNLVTPRTPPFAKTNLPLGPA	21	0	0.00024953	0	0
6142	LGPREVLPPSQGKRQLSL	18	0	0.000248063	0	0
6672	TAEVPGFTFWLLKYLATASTMDHAR	25	0	0.0002462	0	0
3659	KGGLVTPRTPPPSEGKVRRSL	21	0	0.000246073	0	0
5974	TAAPVHEAM(+15.99)STATKKLLATASTMDHARGH	29	0	0.000244464	0	0
2223	RHGFLPRHRDTGILDSIGRFFGGDRGAPKRGSGKDSHHPART	42	0	0.000238205	0	0
5744	QGTLSKIFKLGGRDSRSGSPM(+15.99)ARR	24	0	0.000237715	0	0
6639	HYGSLHSVEHYTRFENPVVHFF	22	0	0.000235328	0	0
6133	QPCNEAAFFKVKKYLATASTMN(+.98)HA	24	0	0.000228523	0	0
6196	GPEMGALGVQAPGLVLYLATASTMN(+.98)	25	0	0.000228117	0	0
3839	ATAPVHMN(+.98)TSVVSKTKLATASTMDHARGH	29	0	0.000225895	0	0
3831	QPMPGPRGKKMKTSELATASTMDHARHGFLPR	32	0	0.00022414	0	0
3753	RPTPPPSQGKARGLSLSR	18	0	0.000216345	0	0
6411	VTRPTPPPSQGKLQRSL	17	0	0.000211048	0	0
[truncated: 4,808 more rows]

## Sheet: HLA class I ligands
Allele	Start	End	Length	Peptide	Score	Percentile Rank	Const	Immuno	IP/CP ratio
HLA-B*44:02	1	10	10	EDENPVVHFF	0.955314	0.01	0	0.0266697	N/A
HLA-B*44:02	1	9	9	EDENPVVHFF	0.183125	0.52	0	0.0266697	N/A
HLA-B*44:03	1	10	10	EDENPVVHFF	0.966132	0.01	0	0.0266697	N/A
HLA-B*44:03	1	9	9	EDENPVVHFF	0.161046	0.65	0	0.0266697	N/A
HLA-A*30:02	1	9	9	GYGGRASDY	0.222006	0.64	0.0266453	2.79481	104.89
HLA-A*03:01	1	9	9	KGRGLSLSRF	0.272983	0.71	0	0.0132378	N/A
HLA-A*30:01	1	9	9	KGRGLSLSRF	0.685286	0.05	0	0.0132378	N/A
HLA-A*31:01	1	9	9	KGRGLSLSRF	0.826236	0.05	0	0.0132378	N/A
HLA-A*33:01	1	9	9	KGRGLSLSRF	0.14346	0.98	0	0.0132378	N/A
HLA-A*32:01	1	10	10	KGRGLSLSRF	0.114707	0.66	0	0.0132378	N/A
HLA-B*15:01	1	10	10	KGRGLSLSRF	0.202118	0.94	0	0.0132378	N/A
HLA-B*57:01	1	10	10	KGRGLSLSRF	0.671583	0.33	0	0.0132378	N/A
HLA-B*58:01	1	10	10	KGRGLSLSRF	0.213127	0.74	0	0.0132378	N/A
HLA-B*07:02	1	9	9	LPRHRDTGI	0.707219	0.12	0.000870259	0.0486157	55.8635
HLA-B*08:01	1	9	9	LPRHRDTGI	0.248209	0.45	0.000870259	0.0486157	55.8635
HLA-B*51:01	1	9	9	LPRHRDTGI	0.322738	0.44	0.000870259	0.0486157	55.8635
HLA-B*07:02	1	10	10	LPRHRDTGIL	0.746221	0.11	0	0.0146647	N/A
HLA-B*08:01	1	10	10	LPRHRDTGIL	0.152401	0.76	0	0.0146647	N/A
HLA-B*44:02	1	9	9	QDENPVVHF	0.241634	0.43	0.062482	0.393	6.28982
HLA-B*44:03	1	9	9	QDENPVVHF	0.190565	0.58	0.062482	0.393	6.28982
HLA-A*24:02	2	10	9	QDENPVVHFF	0.07982	0.97	0.0742582	0.317094	4.27016
HLA-A*26:01	2	10	9	QDENPVVHFF	0.137583	0.53	0.0742582	0.317094	4.27016
HLA-B*35:01	2	10	9	QDENPVVHFF	0.282007	0.44	0.0742582	0.317094	4.27016
HLA-B*40:01	2	10	9	QDENPVVHFF	0.356424	0.42	0.0742582	0.317094	4.27016
HLA-B*44:02	2	10	9	QDENPVVHFF	0.985108	0.01	0.0742582	0.317094	4.27016
HLA-B*44:03	2	10	9	QDENPVVHFF	0.992181	0.01	0.0742582	0.317094	4.27016
HLA-B*51:01	2	10	9	QDENPVVHFF	0.139911	1	0.0742582	0.317094	4.27016
HLA-B*53:01	2	10	9	QDENPVVHFF	0.262217	0.34	0.0742582	0.317094	4.27016
HLA-A*23:01	2	10	9	QDENPVVHFF	0.101668	0.79	0.0742582	0.317094	4.27016
HLA-B*40:01	1	10	10	QDENPVVHFF	0.214919	0.61	0.0742582	0.317094	4.27016
HLA-B*44:02	1	10	10	QDENPVVHFF	0.9529	0.01	0.0742582	0.317094	4.27016
HLA-B*44:03	1	10	10	QDENPVVHFF	0.964258	0.01	0.0742582	0.317094	4.27016
HLA-A*02:06	1	9	9	RTQDENPVV	0.303222	0.57	0	0.0197686	N/A
HLA-A*24:02	1	10	10	SKYLATASTM	0.081162	0.96	0	0.0369878	N/A
HLA-A*31:01	1	9	9	SLPQKSHGRT	0.38038	0.57	0	0.0604	N/A
HLA-A*33:01	1	9	9	SLPQKSHGRT	0.275133	0.48	0	0.0604	N/A
